# Supplementary material for: Simulating ComBat: how batch correction can lead to the systematic introduction of false positive results in DNA methylation microarray studies
Source: BMC Bioinformatics. 2020 Jun 30;21:271. doi: 10.1186/s12859-020-03559-6 (PMC7328269; doi:10.1186/s12859-020-03559-6)
Supplement: Supplementary file 1 — Additional file 1. Supplementary Document with two sections: A. DNA methylation quantification and quality control. B. Assessment of the simulated data. Methylation Simulation Script. Contains all descriptive data necessary for the simulation as well as simple R code to create any number of simulated EPIC methylomes. [file 12859_2020_3559_MOESM1_ESM.zip]

Archive with 6 entries (4 files):
- MethylationSimulationScript/
- MethylationSimulationScript/data/
- MethylationSimulationScript/data/EPIC_n69_descriptives.csv
- MethylationSimulationScript/DNAm_generator.R
- MethylationSimulationScript/DNAm_normalizer.R
- MethylationSimulationScript/readme.txt
