# Supplementary material for: Simulating ComBat: how batch correction can lead to the systematic introduction of false positive results in DNA methylation microarray studies
Source: BMC Bioinformatics. 2020 Jun 30;21:271. doi: 10.1186/s12859-020-03559-6 (PMC7328269; doi:10.1186/s12859-020-03559-6)
Supplement: Supplementary file 1 — Additional file 1. Supplementary Document with two sections: A. DNA methylation quantification and quality control. B. Assessment of the simulated data. Methylation Simulation Script. Contains all descriptive data necessary for the simulation as well as simple R code to create any number of simulated EPIC methylomes. [file 12859_2020_3559_MOESM1_ESM.zip › MethylationSimulationScript/data/EPIC_n69_descriptives.csv]

cg	mean	sd
cg07881041	0.88475380260281	0.0129902883397921
cg03513874	0.887945390499776	0.00998106668623203
cg05451842	0.0779968992277718	0.0108275998522359
cg14797042	0.91380622229598	0.0111090687780483
cg09838562	0.0802695436535572	0.0140430956576709
cg09261072	0.637373500140777	0.0290940446289252
cg02404579	0.828338953805652	0.0228025592429428
cg04118974	0.627275171324434	0.0397542386290805
cg01236347	0.608916671649839	0.0497949754244975
cg22585117	0.837119697331783	0.0265608160305037
cg25552317	0.87380601009873	0.0211125396188678
cg23875663	0.622384496280912	0.0697212886876748
cg07659892	0.230435327156079	0.0467697578629866
cg15995909	0.893974340437691	0.0158604020290008
cg23728960	0.406641109419345	0.0590339980752218
cg11993619	0.586468988998358	0.0362777045166463
cg01925883	0.693780299430498	0.0469018781855122
cg03452160	0.632848050879816	0.0388656638931646
cg09430819	0.715035432606334	0.0473999287367472
cg21784030	0.699031625076102	0.0337041488263458
cg13871826	0.716296285563231	0.0382386481687225
cg16474293	0.847517051244152	0.0177260472808841
cg14463239	0.686176489744436	0.0428993880169185
cg05301794	0.834602474254039	0.019655502021343
cg08829765	0.0791445477814679	0.0106346890767451
cg10855276	0.883879769929063	0.0152844988876364
cg12406992	0.81267797345421	0.0214620332847295
cg14370485	0.0650500271492086	0.00791871171388388
cg05493344	0.704961511187162	0.0388294039329743
cg05650511	0.510500909878995	0.04710723309974
cg05530295	0.609963539560311	0.0475552607315507
cg10136773	0.906960233468755	0.0151274722795421
cg20725941	0.0945019410699592	0.0191608421784455
cg08098819	0.859423931702729	0.0180820376870765
cg15743833	0.0716035339318617	0.00935806776299571
cg01282269	0.753102291387297	0.0377398306561028
cg23897083	0.694558259468341	0.0340489807097823
cg20930040	0.906726090030068	0.0196979306817112
cg06386634	0.741527388007301	0.0315526977834647
cg01140522	0.88503716783078	0.0158321987007445
cg05173528	0.887320593744896	0.0127907756086794
cg21432842	0.326746570248331	0.0312501624690479
cg24347498	0.85869438521346	0.0208381707091012
cg10732921	0.256128607365944	0.0216801514726182
cg01098981	0.823273663337182	0.0326412209525252
cg05850769	0.377924620710271	0.109241417212469
cg07726959	0.876912811440164	0.0134627251566405
cg17408660	0.160374959364415	0.0254959842834919
cg12062270	0.831137441183032	0.045682077142954
cg24581795	0.761621680365872	0.0276054535776919
cg25706713	0.815929805359892	0.0345731410316947
cg18160831	0.885986734673822	0.0414597413981254
cg25568397	0.839944966280092	0.0220053969645452
cg06964503	0.851030004236843	0.0201548083314467
cg25361701	0.908392360302175	0.0107682889999471
cg13702222	0.349657067997334	0.0389392042799222
cg02552646	0.865715219716539	0.0223731364277516
cg18548246	0.376856600552821	0.0676617557132519
cg21931115	0.621427288946359	0.0283834767891083
cg12409226	0.127078664681923	0.0149186872980666
cg10421346	0.247750856586595	0.0347633907589506
cg10089552	0.851414115662416	0.0214041719163142
cg02073627	0.728667978408337	0.0445416500906872
cg13431597	0.904745921817982	0.015552614638281
cg07147414	0.7356808809852	0.0274983840698105
cg25617519	0.739991755905447	0.0359116727757232
cg16514717	0.887547021085917	0.0126366831029514
cg02068090	0.0984845166753407	0.0109611936074538
cg22685502	0.678449048457702	0.0514579699183464
cg02638655	0.0586343935479407	0.00793295275501115
cg03436892	0.879414147101997	0.0283438074663422
cg14172094	0.191957443481903	0.0317715217856512
cg14120658	0.889270827907576	0.0198848826317514
cg15376097	0.369765647120059	0.034862051991848
cg12013871	0.794226714364494	0.0527974699212862
cg07590135	0.86366698393007	0.0144411543294994
cg22344912	0.03153560351912	0.00522321165208822
cg11420685	0.775593542663189	0.0324810490161653
cg00039070	0.884326230242614	0.0152114253880784
cg24796272	0.296606854633833	0.0540820297759358
cg20259501	0.841562781745066	0.0147662393409189
cg24851364	0.0700483679452727	0.0118451914926985
cg24506916	0.667011991394333	0.0254855443563085
cg13643060	0.892454829038106	0.0211657051128075
cg20390814	0.877325877833002	0.0289677875746847
cg03434319	0.819130230446488	0.0453403880581357
cg07176589	0.231810602378875	0.0589380010787098
cg06537454	0.409248612628957	0.0279093729829254
cg06786335	0.754673825220038	0.0313831559811233
cg14485407	0.723302232431694	0.0546381096850859
cg11715623	0.0705278139737596	0.00910644567437335
cg20060284	0.876630247046054	0.0330023456449242
cg12741001	0.744115904586876	0.0371757424776889
cg22337977	0.852061731111661	0.0222736513740674
cg04002950	0.840986139123403	0.021517988159698
cg22027155	0.898765490034595	0.0104001177115179
cg03716619	0.796782217819116	0.0257399744888244
cg13941639	0.767206284621512	0.0517023117726051
cg01998051	0.883691273778318	0.0140406643226525
cg01935129	0.63972497788501	0.0456562219511086
cg19993487	0.547062711429465	0.0405603654503659
cg03437204	0.0703027397814267	0.00909882056197968
cg21948301	0.796772414828925	0.0312013934313219
cg05458295	0.839769603503103	0.0148965311544457
cg05876918	0.0890007127120097	0.0118106652129013
cg16515064	0.0947532742202575	0.011645513024064
cg01966076	0.858116248543744	0.0148289917158564
cg13523652	0.0957015549392633	0.0100461165560034
cg19789047	0.87817765753994	0.0145658047611747
cg10405115	0.796062186109258	0.0189351541648728
cg19873382	0.10099850131926	0.0143157707127503
cg17021917	0.858880297646238	0.0349077574073672
cg04982343	0.804453373492051	0.0349368283398541
cg08792798	0.803588304230312	0.0227270292362991
cg27308188	0.863316205021177	0.0135118366923075
cg14139735	0.761084936295376	0.0606027480848398
cg03548035	0.869393518774668	0.0147971261234742
cg13807925	0.865187094905139	0.0156388673687271
cg20974387	0.896805319302678	0.0118152896934718
cg09948909	0.877884375444439	0.0168578779216241
cg02102020	0.0793155876530763	0.0126936175918805
cg03739014	0.74546666174004	0.0218826478695446
cg04405466	0.853039306839891	0.0123334826114221
cg00982984	0.0759761119341067	0.0125514808214735
cg21952484	0.0951986178617927	0.0130121186671135
cg09840155	0.686639739660918	0.0252347520268458
cg20390681	0.807724124870318	0.0195127623057113
cg25924761	0.898385568978786	0.0151115520054797
cg00075608	0.887477614476629	0.0223340372519284
cg06674009	0.791214036045687	0.0251745889831948
cg20247596	0.0687911929526485	0.00769123739534253
cg06320334	0.848864005233576	0.0154223813791993
cg18426033	0.24998227063682	0.0410974354665862
cg04608300	0.856554006759925	0.0222049761754308
cg07267139	0.485683529844803	0.0514539067238094
cg14057072	0.887542079796302	0.0122161829679066
cg00233745	0.533107228726792	0.0402012106523089
cg09170686	0.840750568076762	0.020894701903548
cg01155927	0.455478553047921	0.0373039308725352
cg21262144	0.83554598685036	0.0192586402860212
cg04226863	0.891608292456537	0.0111378350822174
cg15734102	0.860833961327838	0.0285025513119837
cg18617728	0.63535000707089	0.0523595995838576
cg00657287	0.835224456551425	0.0223954713402965
cg00415852	0.821665235073197	0.0343806467509129
cg07281747	0.314269233608229	0.0454625956158105
cg16017284	0.62510928523469	0.0502998251866384
cg25633548	0.835934967194006	0.028975557258268
cg01761362	0.873973988512187	0.0193661319200489
cg03372187	0.0551397060566415	0.00731634158728253
cg13460871	0.797762921990061	0.0250177731044199
cg03760670	0.871541121244077	0.0232941005121411
cg21208107	0.85166638211922	0.0148086799577874
cg25573839	0.813375891247209	0.0314969220637175
cg23760585	0.82152360558081	0.0250764962781096
cg13938504	0.891788081488582	0.0143660958996353
cg07078398	0.725373418032334	0.0326006471213138
cg01414772	0.878647692850356	0.0144989782802757
cg23659616	0.881361089421812	0.0146218966715292
cg01860459	0.761267850788306	0.0213869629362734
cg14434197	0.8891202596922	0.0127453208127597
cg04490824	0.848489698056509	0.0315519483065913
cg17224835	0.838947113389321	0.0198002059024987
cg23964696	0.820393022335706	0.0258194890933918
cg07677084	0.538627195846801	0.0605385268896235
cg02713373	0.811182135220795	0.0377912590241197
cg18319761	0.75992907245146	0.0286230326757113
cg21630608	0.281056581207818	0.0451340179657141
cg01631322	0.3478628057231	0.0281535947506293
cg25771195	0.541078459728316	0.0463247443889975
cg10630015	0.667346649578939	0.0582393439941072
cg10873486	0.91230100510741	0.0486082827171993
cg25553841	0.872243921525427	0.0108201175684728
cg09717359	0.869307731992513	0.0140555895684492
cg10331755	0.767800550911312	0.0296535291333632
cg01808968	0.782202160998426	0.0231217589310615
cg06130805	0.839683628060001	0.0277856093749071
cg02157216	0.851652308883228	0.0315868958761976
cg25894317	0.854372807361423	0.0349370354594519
cg07911708	0.817918581342559	0.0141101239132447
cg18527814	0.167500033220921	0.0191049600698611
cg17652538	0.886865530654286	0.0135839825125785
cg02965092	0.742503391083096	0.0338022065148334
cg16682225	0.154153095638378	0.0493882844967794
cg10147507	0.435279318807536	0.0408176349820803
cg13016797	0.691075920700627	0.0932880078856242
cg26222125	0.838744712862941	0.0218621657933812
cg19087038	0.853253916427566	0.0166863520835096
cg05747357	0.831664138665646	0.0197399904300444
cg01995086	0.776594574982817	0.0494759426814272
cg11017445	0.859410946325497	0.042806989308247
cg08787332	0.903082181159638	0.0115378969394073
cg07194830	0.876132858551351	0.0164687880187645
cg20350272	0.354835339996818	0.0531368283379841
cg05098827	0.524476444657664	0.0750841539631856
cg16788014	0.598752344133776	0.0336262365833617
cg13098091	0.849694400294815	0.0144878977082311
cg18450859	0.884532126001636	0.0172708964514623
cg26357360	0.803876540681668	0.0534213844775884
cg24172523	0.854956668543228	0.0348452459404527
cg06133110	0.228543472303375	0.0415908232041855
cg07433154	0.855019563274368	0.0159906810783473
cg10394510	0.823509472065856	0.0378345636631581
cg26550989	0.378178835777742	0.0330201780419143
cg08792074	0.831419766636509	0.0452397360466154
cg19248668	0.885307384815737	0.0158077852962313
cg24188797	0.119193762201346	0.0274254202398321
cg07264416	0.899939807631366	0.0124556966122619
cg01222290	0.805380269863005	0.0224256813424903
cg16818223	0.819592016971807	0.0221600297442888
cg23194206	0.826416633336693	0.0207733461271799
cg20255085	0.575702665304679	0.0697083202869359
cg09362366	0.785245638160412	0.0382090175488577
cg17331315	0.0767372067215875	0.010590902888547
cg26737090	0.876246727036433	0.0124691514012267
cg17604181	0.835510918068336	0.0257104096029535
cg26682213	0.855342644662568	0.0429212339072139
cg16649792	0.484039078929337	0.0689895496945613
cg17526311	0.88650348201962	0.0149101678923017
cg10314411	0.86487384606664	0.0416312601312808
cg23885502	0.888921438275019	0.014220659786748
cg25877179	0.0520311864141752	0.00719988789177641
cg04591709	0.625769191835952	0.0349037578901344
cg11057802	0.167281066374844	0.0236067271219635
cg26510500	0.861266242327904	0.0120017507364822
cg23026595	0.390829387937907	0.0648943855568449
cg04834289	0.865487622617759	0.0158350366537961
cg01687997	0.763970699927835	0.0225411676715082
cg05296869	0.138192005689233	0.0334946447919268
cg01420492	0.312231293634109	0.0551750972590191
cg18130079	0.899519554526653	0.0149045108402714
cg21514951	0.883804436451242	0.0149054257328543
cg18026993	0.76030582414149	0.0493818546241501
cg23865187	0.0889566171814647	0.0110060036163963
cg05511196	0.117642692845205	0.0161820919011212
cg11735846	0.162663006250659	0.0220557646705242
cg17751228	0.885683100703251	0.0120647055269217
cg04758330	0.0689891624476482	0.0142025216379749
cg01723252	0.784643942513171	0.0212554134314274
cg04842787	0.874606499869569	0.014080548274313
cg25235648	0.84713421279265	0.0317608711186238
cg22193436	0.331874709366963	0.0719225151325512
cg00621197	0.874245226914292	0.0136508163461729
cg12177942	0.0683492498182141	0.00944616589237217
cg23222243	0.784875090986613	0.0210286340732378
cg16625007	0.81571220114717	0.0299362432436756
cg14616687	0.881319551033573	0.0125943107477348
cg20659485	0.856670888372203	0.0225317297204948
cg10436473	0.848780119356348	0.0270318702937591
cg00135175	0.854248862476674	0.012485660086513
cg02530095	0.781569980753311	0.0472750408886764
cg24173616	0.834545876738948	0.018551149210893
cg00323916	0.309825660713566	0.0284295650840042
cg02747703	0.882393940930126	0.0154753666164005
cg05666078	0.791786465105271	0.0234530411227717
cg07104818	0.242450995832414	0.0417329526197419
cg25481439	0.720378279861985	0.0347201309646616
cg24760717	0.726123067768633	0.0310330345735594
cg21380842	0.105456001021451	0.0136245602394378
cg12039595	0.40034653251232	0.0522443819813652
cg18949044	0.858309799769684	0.0214968060226638
cg11766129	0.751546769807121	0.0303622193855438
cg17484733	0.102713451242648	0.012472517167675
cg23938892	0.830299148182585	0.0162331103015643
cg08657391	0.534290751939745	0.0293779805801835
cg00588047	0.785061728085477	0.0313205459118495
cg00602891	0.079006216893056	0.0120932123131166
cg08095423	0.875666501603378	0.0138957206932936
cg23235067	0.837617660313436	0.018169044304682
cg03077789	0.0651606053574861	0.00877285836722931
cg12539787	0.647038571484942	0.0294751113388649
cg14514991	0.844572409628875	0.0228257980662927
cg13323074	0.793959134453885	0.0188915889301489
cg06557624	0.850174057032514	0.0295347365299539
cg04288036	0.0928567487496257	0.0103227057787041
cg12748638	0.766806385615801	0.0506802325909776
cg01232121	0.688101912185344	0.0358728499406617
cg07671420	0.875847658938042	0.0120451474090748
cg14003978	0.715367747510694	0.0473234319866003
cg09920145	0.0342671063134806	0.00596625846625628
cg01262913	0.0934896910385489	0.0148524669869658
cg15070208	0.866506730597234	0.0142486667970036
cg03392095	0.77439927887875	0.0272890318317247
cg22701938	0.898398661004723	0.0129299907618785
cg18455208	0.885362821012572	0.01643307034487
cg00925717	0.200471478007645	0.0358006125677678
cg12265609	0.863058574378122	0.0124426698163669
cg17668781	0.880391317987871	0.0168372475052545
cg05527459	0.862439964097026	0.0379651365324883
cg21408915	0.525500167959158	0.0468765541433784
cg11798406	0.813514327979009	0.0393054273963284
cg11579693	0.865583613710912	0.0165817080085508
cg00749199	0.897997546014826	0.0112204966733837
cg19104360	0.843122182291149	0.0210525849630387
cg04700814	0.853736301810502	0.0146921929319635
cg18346273	0.39953205310298	0.0458437774998913
cg14087351	0.175853231685897	0.0215731946321725
cg08901307	0.897485174250176	0.01075512568504
cg05194412	0.44809406450244	0.0736919954745453
cg27661091	0.891394191336036	0.0139565504826465
cg15952216	0.0976455300217469	0.0131082662200881
cg23025942	0.115503961209491	0.0236617791747471
cg20655644	0.873158868824262	0.0189511705294726
cg25952247	0.545515484345328	0.0688119912219358
cg25400487	0.775569500707762	0.0532465954273809
cg01934674	0.837944222447808	0.0149157735269753
cg00102591	0.0445240875057725	0.0053076870179171
cg10663442	0.900453878707648	0.0149115627478041
cg07612655	0.34480287210979	0.0448890934269406
cg02431114	0.856528863780593	0.0155667303435726
cg00425828	0.282301704876638	0.040058181762248
cg20438269	0.812268161759842	0.0292672080758694
cg09112723	0.801473801526044	0.0253149818530724
cg02492410	0.906743535693986	0.00843795215646137
cg13155648	0.806838655473181	0.0393930369891348
cg18154417	0.823114884777268	0.0166033543466476
cg22298860	0.4565908397775	0.068431885179543
cg08800144	0.410673981320614	0.0566155363359648
cg12015355	0.632629667075044	0.0363601397774827
cg03983883	0.451585092642206	0.137032878400779
cg07972046	0.869545228635236	0.0177448448283874
cg18811860	0.082180346394471	0.0112580490096163
cg11006676	0.859329903397657	0.0154180284554726
cg13232525	0.322623401802378	0.0353778677642688
cg13945556	0.843378196129686	0.0150145219634345
cg01425763	0.879405594109437	0.0128361686204042
cg00852773	0.808509444002057	0.0191904769470055
cg12009827	0.858357051360115	0.0278646042749482
cg26124780	0.826810117969589	0.0435630244720175
cg18291698	0.704881988168243	0.028528683344267
cg12406027	0.276936988453908	0.029621805824988
cg08670534	0.902249455445793	0.0131298181487805
cg11468635	0.888318911213226	0.013470353023256
cg02993010	0.0959798051899146	0.0204576924319248
cg05812452	0.200539098753799	0.0409057448791574
cg17309077	0.324156575730487	0.0432241818125616
cg13673603	0.884715956869251	0.0191517097842356
cg18486235	0.151193359903738	0.0274473725838143
cg04751511	0.556882021792865	0.0318369268758163
cg17837371	0.885241912107184	0.014884366201488
cg21619825	0.857231087889725	0.0124131311644219
cg02079122	0.558693375267252	0.0713371053859281
cg03353971	0.470782730864045	0.0313511948335563
cg15065561	0.831634126867215	0.0259918495229971
cg25153852	0.852089439574651	0.0148844335255125
cg13448404	0.887448603792029	0.0130554864448943
cg11229871	0.799722728429672	0.0363855132592704
cg20581070	0.861795271065591	0.0196712526804058
cg03993550	0.450739853687889	0.0402311311418389
cg17137307	0.880046582006625	0.0120233146086841
cg03912954	0.104486183394683	0.0231102814763545
cg11739508	0.858909691148535	0.0224634578796188
cg00679662	0.849405146233549	0.0156309247159936
cg23679767	0.801949292351398	0.0159217646256322
cg16551963	0.724025659006776	0.0359665591623444
cg01845178	0.0927477924572191	0.0129328942747887
cg09249998	0.846716759241656	0.0247672730386403
cg01625368	0.085425152406429	0.0118969517449806
cg13212668	0.695601375180109	0.065684631667269
cg19363607	0.600045896993576	0.0480707433436342
cg12786697	0.175103367767878	0.0363282480743223
cg15538837	0.0784990096964312	0.010288966791628
cg24026226	0.823020592014573	0.0349994483056959
cg09752625	0.85625064328145	0.0193711341291688
cg17295556	0.545396234421269	0.0634517105528663
cg10134356	0.826351825687695	0.0486071054007029
cg03328369	0.7030617565411	0.0363154368202324
cg00872486	0.912859950813705	0.0151225441386912
cg23212838	0.0846545370792199	0.0100729823230384
cg26343358	0.704700305120368	0.09992574019203
cg12867876	0.829889841592366	0.0168853238994015
cg09322114	0.118193676336338	0.0213468752597716
cg02189760	0.849017474054445	0.0169105211561407
cg14864365	0.868113676368318	0.0139416906606049
cg18196453	0.495702460979556	0.0467885807144607
cg16427753	0.875051061030464	0.0144019905026024
cg10544611	0.898138604464373	0.0137598398663817
cg16505946	0.0529640269203791	0.0122326654786762
cg23450649	0.287711147452054	0.0566557306790103
cg24245367	0.202042870167345	0.0331894202939163
cg01802653	0.0610615447236799	0.011873903832192
cg09149894	0.88830191498802	0.0139324497715908
cg16371688	0.714927177382671	0.0345940598453238
cg12486635	0.820735530294375	0.0186349029670907
cg25188071	0.839080975814919	0.0270573826495919
cg03326689	0.0998867842478502	0.0180389356458768
cg24804488	0.695748426582853	0.12856012768539
cg02137872	0.885405749844381	0.0150741752066233
cg00531463	0.879546466574007	0.0127799159928352
cg24298107	0.829062623100037	0.0362678397380819
cg08163642	0.874036027988049	0.0164565008839977
cg17922749	0.757531539108451	0.0359728531324197
cg07148651	0.912518450223758	0.0122482336248884
cg27298602	0.907412023331724	0.0141721282695062
cg01842146	0.757008052161287	0.0489744675751918
cg04872660	0.207969068232003	0.0560045471630415
cg18614139	0.749031120862881	0.0223685003678739
cg21367957	0.826928522609138	0.0162951738406902
cg24964318	0.0717740231348997	0.00956643019992727
cg05392141	0.846899527081514	0.0207178200896827
cg08521639	0.826211716536941	0.0323321713199036
cg24048497	0.234136621319463	0.0466426408505456
cg06608224	0.753133710215645	0.0285969264865813
cg04309437	0.89668264357504	0.0104983186244738
cg15558558	0.440406773361648	0.0618820035207609
cg25433259	0.707486825506237	0.0454260655355518
cg18383680	0.903800235606611	0.0143453489024356
cg14045140	0.0579599097582664	0.00806102941734906
cg10012740	0.533062570357686	0.0433145104592649
cg24467428	0.616510755478076	0.0434187404755379
cg16993807	0.892891244116816	0.0165974910311954
cg17797074	0.67539032135962	0.0436893682288274
cg13651224	0.810363453798307	0.0274089597814021
cg19544996	0.714995895154902	0.044423920258065
cg25903177	0.847418629076285	0.0173435829406367
cg13599549	0.875273786815654	0.0303652312006825
cg07086943	0.179587705311409	0.0454073708555137
cg19214942	0.367044616917642	0.0686767318638264
cg10526031	0.822873480207007	0.0172745754125873
cg19779096	0.564142829689854	0.0599308165975787
cg03127141	0.88318623111463	0.0135478994312665
cg05770171	0.820677577360883	0.0303994148790507
cg23726745	0.784069792889461	0.031659392696657
cg14834082	0.854985038788855	0.016423775811393
cg02172637	0.847463437206226	0.021630808360984
cg11574745	0.56619310325088	0.0592527219666907
cg07813265	0.799448297443071	0.0301854327161958
cg09417539	0.0712007223644145	0.0114571059381804
cg05880975	0.653415125655646	0.0412905569504105
cg23583457	0.806320638890863	0.0366491162137801
cg20571119	0.361575105488214	0.0702188097705062
cg03014622	0.212240318854353	0.0517892742836277
cg17891486	0.875392059707399	0.0138148697331073
cg12626381	0.789803410529457	0.0590160068038191
cg27225997	0.816955933858479	0.0318164034818925
cg04960591	0.0597118130059295	0.00875620752018438
cg08464557	0.878820517946912	0.0174034042516535
cg08787401	0.0886071513259599	0.0133943330737099
cg01991383	0.0682379581178627	0.00900572351523938
cg11320259	0.835163839294741	0.0353050966404325
cg04486019	0.144246216392365	0.0205156264891634
cg01513086	0.805652842696116	0.0323144874917912
cg21567022	0.773965883651055	0.0300908036969011
cg15311873	0.687892353004007	0.0560453281362192
cg06188746	0.878374991596302	0.0149777331568163
cg23016695	0.29130103595778	0.0571596418833078
cg05385260	0.867215447624671	0.0148438453584123
cg24375257	0.09413389697084	0.0135282200410015
cg14977496	0.746361393174688	0.0362748955628054
cg01079345	0.089050424168736	0.0141556869553107
cg01542452	0.190527613126665	0.0419553667499326
cg17305035	0.744192441117274	0.0256676922585586
cg13474083	0.832424066109474	0.0249601996616038
cg17895236	0.0842244072199067	0.00949064375836512
cg15289253	0.763796705311755	0.0346073424426713
cg21379885	0.0604328224505461	0.00897136381790383
cg17762192	0.0600369996767376	0.011237508973633
cg15908988	0.827597204322986	0.0174343470203893
cg17846194	0.0837997399630214	0.0110405843136274
cg14813741	0.724489812671495	0.0374369753326739
cg07161588	0.704342396669332	0.038044495759313
cg24989176	0.593754430871851	0.0786552259259143
cg20281573	0.375963158928588	0.051375802669274
cg04668521	0.887491597590876	0.015118427792366
cg05398769	0.71807738029462	0.0268580411522147
cg09136786	0.87581172094936	0.0104014148266973
cg03039335	0.726511086860043	0.0348997353449081
cg01003928	0.726640850958731	0.0226696192436953
cg04844120	0.893469413989073	0.013255294787595
cg07065217	0.291797016061331	0.0408532105372673
cg17422460	0.390752189596425	0.040509278063178
cg13531599	0.300676358995621	0.0390701012298712
cg20994481	0.767405916839062	0.0404036120891879
cg08248297	0.529588500211921	0.0565932659888195
cg05215474	0.0642343185083291	0.00838985291528534
cg24447371	0.75544386179173	0.0258220657528595
cg10330169	0.823269009023912	0.0296453745873952
cg24432968	0.857916999134005	0.0131468061344704
cg21474351	0.895107844508394	0.0162819989200895
cg19986295	0.857447835012693	0.0211453412165094
cg07915849	0.717864366599746	0.0508080090329088
cg25578048	0.878158992048742	0.0188909727700844
cg02966722	0.189269666912541	0.0297574922144827
cg26877270	0.587673958743663	0.0569924234033021
cg16898491	0.894103875759999	0.0132143609443877
cg02321845	0.783701697526171	0.0505865325129771
cg26486113	0.070974818791993	0.0090530954785883
cg05772555	0.811969449804975	0.0235608637508778
cg04013448	0.875117876341788	0.0155886968215238
cg13981572	0.86776730845257	0.0268070580190642
cg11995137	0.79585247656568	0.0203136846821913
cg01355876	0.89197733497852	0.0239395059145067
cg21634673	0.0823279460515057	0.0113623461101992
cg12973549	0.898725632181976	0.0124805371911759
cg10696445	0.740926853663169	0.022045631474716
cg00421693	0.694758216675528	0.0453183559430659
cg25080260	0.877797632230202	0.0168064763930716
cg00718527	0.83576280182482	0.0214822901052067
cg13200704	0.732080724387869	0.0241475102456856
cg14555811	0.708076089366907	0.0373649053783015
cg19085165	0.733073826356456	0.028083312082815
cg04898835	0.743850978667774	0.0237456701502379
cg13572037	0.856746380486104	0.0198055675715853
cg27167439	0.0710841821394234	0.00962928535658645
cg23976431	0.58359505002473	0.0351907812199812
cg08851810	0.847010811552355	0.022795557033539
cg26483667	0.436283586850578	0.0479578560436501
cg00304947	0.872907951148018	0.0185616730758755
cg04376808	0.887788600259724	0.0151587535481031
cg03367519	0.131654369103013	0.0161104546166387
cg24997677	0.886897955373786	0.0120714591729933
cg14511259	0.820937273559894	0.0482573290733418
cg07310930	0.857192258953277	0.0258093724116096
cg23990535	0.0854211387730988	0.0136691703652677
cg06517489	0.0790880671478664	0.0144974708513246
cg15208638	0.810588269959264	0.0217684645416479
cg08162263	0.830700470249925	0.0227249035018376
cg02765820	0.789751824118401	0.0276772572465284
cg01006231	0.915585168274713	0.0117290296457492
cg10163136	0.33418967274914	0.053084716382544
cg10962930	0.818176016771327	0.0193045259957702
cg17677042	0.851185157665762	0.0296592431951057
cg21916297	0.889865379670201	0.0121478186592545
cg20312457	0.818050823453713	0.0173627635103563
cg11025193	0.0766960969123707	0.0147485376748784
cg14318180	0.85587842564765	0.0213266505859258
cg24609704	0.622613927579168	0.0479177058485617
cg14415456	0.776980581854593	0.0193511077008624
cg21129253	0.779097097913327	0.0258064598298724
cg00637744	0.819207453314188	0.0254690643643936
cg07158163	0.883962945181871	0.0140978557198945
cg14150252	0.128961736498044	0.0333970465227388
cg01109187	0.837426180853061	0.0428395553388407
cg01968493	0.0840755293959154	0.0128511811883152
cg17075459	0.844616460123131	0.0194787348820904
cg00110785	0.409737411086024	0.0347318881096811
cg04144222	0.866772907736591	0.0211652546312744
cg14320036	0.821647523642157	0.019986158092127
cg08983446	0.863942017987648	0.0167094152951912
cg17256555	0.0721417270974237	0.0108103610482265
cg02985292	0.23918071413446	0.0369885225320809
cg14880340	0.82543236029907	0.0216690511402448
cg18422603	0.0589426936918357	0.0083790468492725
cg16455471	0.817944736376077	0.0242600340292759
cg24660073	0.76876718852145	0.0280053961188074
cg14929320	0.818378175400464	0.0339930703781103
cg27259100	0.762208486540407	0.0388736278542255
cg14890446	0.0679329883980392	0.00838423141798087
cg26898127	0.86655052669741	0.0157632384922015
cg08299880	0.809531114244017	0.0376021856559398
cg00144550	0.155029678498202	0.0267562634513643
cg23490289	0.0699642569239026	0.00951169863206385
cg08342791	0.80912881805629	0.0159023492469532
cg13553499	0.807156421807913	0.0203052268111007
cg08314751	0.868255145476552	0.0124383998186814
cg18160157	0.797426352793643	0.0291562257701409
cg06067885	0.727444497641535	0.0487889727224131
cg13028683	0.913071414452624	0.0118163482743668
cg03042870	0.0521747016298815	0.00819311033190148
cg13793687	0.782167227441317	0.0288814817121436
cg09215989	0.865564770289979	0.0209995564675615
cg14360777	0.210472767479655	0.0272980150875696
cg25549811	0.775168700017815	0.0418168173727504
cg08683731	0.804173773322291	0.0222850409615628
cg15383740	0.714081014589728	0.0357561211436696
cg15092772	0.79419928709763	0.02873768705503
cg00393957	0.289737563147303	0.0504765337200064
cg02576247	0.899554678896709	0.0112307211951674
cg20809991	0.104918064050729	0.0109298737584561
cg05406469	0.871887347044351	0.0127111951979437
cg01662102	0.0740925435817026	0.0181726222130429
cg06886080	0.841348618110287	0.0281662938294396
cg09120918	0.774908597865776	0.0182148659808153
cg18365027	0.856408617201505	0.0259895210034125
cg03448964	0.764591548662647	0.0295114572764531
cg02582514	0.890425723568244	0.0119026967685092
cg19230532	0.681056409484806	0.0415771331938122
cg03044837	0.864690989283471	0.014572730456476
cg02887497	0.738704511663456	0.0269915095491537
cg13750142	0.889813613145732	0.0163645933766529
cg09572352	0.888143094362625	0.0158206435364015
cg24703625	0.049847863900441	0.00722732126781579
cg22782018	0.086534791408333	0.0123193323115926
cg06789194	0.796069950948207	0.044425225005736
cg06797330	0.867125201778579	0.017726436070589
cg26093123	0.544916715237022	0.0774817408733117
cg17238334	0.284101592890979	0.0261993713251546
cg15529130	0.636952773867401	0.122160388544081
cg14814195	0.0924231484421636	0.0157752858836144
cg16926095	0.780129599915029	0.0256133892747755
cg24754277	0.277758188914425	0.0389564542054582
cg00808492	0.895954222886883	0.0141484294685293
cg15788625	0.0871426025697427	0.0144197780848964
cg16967068	0.786581740202408	0.0228731865939343
cg06545409	0.841010184127582	0.0205160870196244
cg08066675	0.796982217294282	0.0219920706891067
cg20681321	0.840605551372443	0.0245626726960157
cg08162092	0.906701365451592	0.0151503409249548
cg16294641	0.794856113507017	0.018193582722462
cg13524307	0.894546735679798	0.01146246473667
cg16525709	0.103622749657276	0.0179148466990911
cg08847738	0.883661036386786	0.0167423223155944
cg05322222	0.306353061212831	0.0539565672813469
cg16384429	0.797909152539434	0.0210605862653024
cg00739066	0.853652320471348	0.0228771548746724
cg08859278	0.665525084896857	0.0539028590201282
cg20148084	0.72477074341272	0.0341315926691707
cg21112220	0.91145754455577	0.012408994250798
cg18623476	0.842783815156481	0.0148190473916278
cg09902029	0.100056128799837	0.0116348707765343
cg20636249	0.153307475227752	0.0337392274773991
cg10710457	0.908431849148766	0.0110113773692429
cg25757820	0.48794179613751	0.0667310739393159
cg25846372	0.802742586205067	0.0311624064933448
cg19912197	0.858300630879523	0.0141144077465843
cg26552641	0.202144489391857	0.035073506652923
cg00617975	0.838714208650305	0.0152402672176444
cg06867876	0.870521165051399	0.01851537188376
cg09427959	0.760112334825969	0.0280570110646266
cg19207295	0.046696164304532	0.00888468378638023
cg01022012	0.826522855216222	0.0216890367502534
cg04062576	0.115148972175639	0.0200421653235993
cg06554141	0.834268718777515	0.0172489953821435
cg17988182	0.806193821162991	0.0486654238809007
cg08525835	0.852389684026471	0.0282691737052258
cg07244547	0.720160254867022	0.034459834951335
cg26084511	0.184618798758277	0.0168148709603952
cg11010122	0.0709053671734994	0.00935040650107483
cg26435773	0.486913579706719	0.0695422139448993
cg12826529	0.790307318229756	0.0505206444249571
cg19791728	0.444571358273356	0.0383974392606037
cg04217084	0.880664629820236	0.0195084081470098
cg26652569	0.897515813021858	0.0160658903071591
cg18542613	0.870781200453612	0.0162120753930638
cg02900740	0.782824021320459	0.0201785349453436
cg04354845	0.843376207756368	0.028454401859663
cg08210814	0.802506449791668	0.0219073271712719
cg15612847	0.821598209436895	0.0235322495676074
cg26085663	0.789226546497446	0.0251534263870554
cg19189115	0.861944285726179	0.0168405772386753
cg12179826	0.0788981304275908	0.0142964429608384
cg14785392	0.879474391254251	0.0125428614395705
cg00462700	0.797664828855903	0.0204577865456457
cg15202038	0.738495603548382	0.0621250969845424
cg10673740	0.235201642600655	0.0362620659924481
cg03585323	0.900741631883911	0.00927169923102932
cg11968680	0.704056302484528	0.0417121819506289
cg21276056	0.692845396086989	0.0343232784329719
cg05189804	0.601489777017042	0.0338731351452037
cg23983340	0.0554689159963682	0.00932796666505239
cg03289833	0.848573648552902	0.0155345608421773
cg26660414	0.0631822775198478	0.0089239084888831
cg08784464	0.174917318240784	0.0270748765067294
cg10101975	0.401863952160599	0.026425972734535
cg10498926	0.891897316792793	0.0113399301567161
cg15057250	0.709605479051731	0.0461542443253239
cg07068554	0.876094940301881	0.0139462862314414
cg09103423	0.808954745903798	0.0202789899473272
cg01502588	0.145126481809383	0.0478419011817351
cg20972966	0.848247864082171	0.0274994484561737
cg22499348	0.75450181602127	0.0214731927216223
cg20295105	0.0725115046669793	0.0111023633427371
cg18503080	0.109216988301272	0.0500010907890346
cg06631912	0.0825007494624878	0.0119998663802849
cg09394488	0.874690899277993	0.0130246513314624
cg00597982	0.87496544682387	0.0139454190276182
cg12194939	0.863569949362187	0.0137389044550885
cg21769463	0.558452524242511	0.0599327406932239
cg03291265	0.863340571917504	0.0170481555440881
cg01900030	0.885292659653793	0.013507526632505
cg21551951	0.905230902838172	0.0106280088265768
cg09248044	0.752820643070062	0.0647142856974931
cg07716603	0.800991555532567	0.0213289700969685
cg02959551	0.807561568881546	0.018042018608443
cg25083463	0.0700541518254421	0.0100741667925536
cg07899389	0.840440399359103	0.0171769567057251
cg22582875	0.2206608135041	0.048228975729417
cg04563870	0.785474924304657	0.0183947187086154
cg06159375	0.861613669836061	0.0247116533177053
cg16579225	0.0684709313581431	0.00891344106547972
cg05103917	0.226436916684931	0.0458511548785528
cg18331909	0.680426200708952	0.0757924144065109
cg20745272	0.774537845321471	0.0254799867903518
cg08525483	0.833670575098803	0.0259150672200062
cg24980367	0.0943670098365372	0.0181835387946037
cg09969462	0.778637876080445	0.0348512206220547
cg14408262	0.836678086219861	0.0127189971950623
cg27476859	0.761218016494884	0.0305577587916513
cg14561934	0.363846688269489	0.0502141517981646
cg15110079	0.899737306745403	0.0125395786332842
cg12736384	0.730351694726158	0.0494592882458576
cg12218359	0.668382476888332	0.042225296362328
cg11223816	0.217962745117168	0.0668171618545004
cg13335388	0.0873643453228219	0.00966348129804262
cg15912031	0.88746061636876	0.0140079961420153
cg14473485	0.83236680059147	0.0200198135173646
cg07574908	0.83985065874046	0.0215664793096113
cg07611279	0.675196582757804	0.02827685821735
cg03853587	0.129620564605541	0.0318651790732639
cg06612450	0.804471313909574	0.0141037783846909
cg19430897	0.088230071019069	0.0161714344815283
cg09421589	0.739272939952129	0.0365611028329218
cg17313420	0.0481831720977721	0.00606181924579805
cg03128241	0.476724526378153	0.0358095621255382
cg03887958	0.873015500705822	0.0147093615577032
cg10063232	0.812253528968743	0.0276057431319837
cg25649672	0.0564788062589873	0.00853647273136397
cg04353304	0.860707428301501	0.0182928185310909
cg13936797	0.847109566562176	0.0146034354152378
cg02616886	0.834329549771376	0.0205911084729585
cg11809014	0.864656230171857	0.0190227984868772
cg07169914	0.86566811323423	0.0278212922619979
cg10850444	0.711348760719762	0.0380884596852353
cg16750112	0.679941047692676	0.0439822371210048
cg10434947	0.0631059081691692	0.0105216799439631
cg27629673	0.706673243299527	0.0301991299560985
cg16843058	0.426988991998808	0.0475574909948399
cg11615758	0.82023407988952	0.038362874532991
cg17255712	0.148891539130333	0.0223555210887679
cg14365143	0.0854081095335574	0.0126976144895994
cg10618553	0.771885965273236	0.0313397842483779
cg06161723	0.802124347862922	0.0176474963212624
cg07061916	0.123283097192143	0.0178971921656437
cg08765764	0.789841049690841	0.0246841893931389
cg10033488	0.548287622659109	0.0452098811230807
cg18370407	0.817348932925514	0.017946938664345
cg16505237	0.08376178561677	0.015583034790222
cg14750782	0.851632052919409	0.0197672848641905
cg01177961	0.893813523561614	0.0230115461956747
cg03324748	0.881562323889036	0.024808256616092
cg21462724	0.890672579695286	0.0145031922725194
cg03724010	0.867597553041457	0.0126594398744129
cg06967602	0.884155696493745	0.0179643556710502
cg09430976	0.076778959377476	0.0132391262505761
cg14442595	0.881980238420196	0.0111859460269869
cg25880433	0.58284894270417	0.065634887460515
cg21026634	0.891492118853864	0.0132911390230027
cg18203005	0.772307080083837	0.0253962203848267
cg05853389	0.80630667208556	0.0243437114400803
cg19934822	0.848095068119731	0.0118284430169223
cg08893895	0.408551979991959	0.0408297936133778
cg14778280	0.813067723805306	0.0274893581635961
cg08477744	0.861140152692211	0.0131096518601977
cg18757815	0.889204259424208	0.014215977749215
cg13665032	0.894526145903818	0.0159513344039108
cg14268714	0.838195686279044	0.0138442571859769
cg07056138	0.208524571346286	0.0355175321298413
cg09088834	0.287743775707259	0.0287045337173687
cg05077108	0.897335905686004	0.014063525177111
cg12612065	0.870117713710443	0.0155481541402982
cg16553500	0.27396445387733	0.0472794780463682
cg24868646	0.771091865567816	0.0214575704795393
cg22428145	0.849094949056376	0.0386022088476774
cg06509993	0.10575898033138	0.0105298855097693
cg09037197	0.798432367511711	0.0494388335323725
cg00915818	0.803866894490354	0.0235505258888081
cg10588135	0.284561053537315	0.0458265541041646
cg14220262	0.683791131162224	0.0237677021840825
cg21063296	0.454367074667161	0.0389602627348838
cg09101004	0.0906168225364534	0.0141159176752008
cg11899277	0.868461767514253	0.0274241014478992
cg15829654	0.252572933984729	0.0534674534945782
cg06178611	0.885670411262335	0.0145049713915937
cg01131321	0.870850468936176	0.019049943135516
cg22681977	0.8867323793811	0.0129680036753035
cg15887420	0.912620578683927	0.0105281964691332
cg12148243	0.822840317876309	0.0171671635480573
cg23202058	0.814476454056333	0.017204800550842
cg04669023	0.6139170424717	0.045876322058635
cg08151705	0.278908083245539	0.0423897080889135
cg17101542	0.704049551628603	0.0575733074911921
cg11692800	0.825370582869045	0.041936336466047
cg02688746	0.790238902127587	0.0256745797757149
cg16802508	0.177403415450523	0.0317198428854714
cg14805186	0.840527525846349	0.0322076365924708
cg05765254	0.751552454028017	0.0471987078065425
cg24868047	0.90044853201069	0.012168556186254
cg21256968	0.908325523483342	0.012216364445874
cg06730161	0.728878769898993	0.0989546979716677
cg11051597	0.7462508426177	0.0349225485981757
cg14657876	0.886327932055303	0.0175777350578395
cg04779428	0.640135311949284	0.0460798811848343
cg17307912	0.452824576477706	0.0602159581168056
cg13408955	0.888296177692401	0.0128658433422051
cg05628049	0.322806311807459	0.0443675154251082
cg13970092	0.847555814764769	0.0158203122176661
cg05457373	0.888714074431696	0.0148280937845156
cg14011845	0.533637664195062	0.041343461855776
cg21926091	0.655018693653776	0.0387411293085818
cg20496997	0.855069584704581	0.0143999698051959
cg16426322	0.679870239580504	0.0418770147473578
cg24561881	0.29863600241436	0.0487414520115735
cg11037856	0.766871869129232	0.0166693823406815
cg20154743	0.111309082202139	0.0632646136281351
cg14146959	0.901758195694867	0.0138305560814981
cg06968688	0.762605710130809	0.0159121774305297
cg02784956	0.888861393732174	0.0258005069175257
cg00341878	0.692211303792237	0.0287676652268118
cg24860511	0.570301065675853	0.0604728794915731
cg09762748	0.838078877607381	0.0173160674539436
cg16956804	0.749839326941959	0.0289439680255924
cg00176407	0.833626185874569	0.0234735213793524
cg18511007	0.127936382772566	0.0271412391088806
cg07042179	0.841025497848632	0.032072699730673
cg18227092	0.684938632618782	0.0491039292187979
cg05785120	0.863007148395442	0.0175630859212822
cg16681377	0.818943874671729	0.0283644810868131
cg18896174	0.111856686522341	0.0181761058905654
cg04500520	0.268086866228052	0.0376293347565579
cg12652753	0.71874301769407	0.0365949883841763
cg25626999	0.479893181352539	0.0376217206766297
cg09785869	0.240110637988217	0.0339195601584986
cg06700740	0.882537220068309	0.017588616233656
cg04009062	0.797081832000559	0.0215132159450497
cg14209549	0.062117644160921	0.0145981061849818
cg01202950	0.855940813630429	0.0195567406351861
cg22035897	0.848879101069044	0.0245132549885537
cg23831998	0.0861105859706196	0.0126359837873761
cg02530971	0.090777822172098	0.0149136289871341
cg24881910	0.797992904183976	0.027339374621396
cg14006005	0.0649430781269837	0.00863853290393497
cg27226564	0.854159335043463	0.0172865908317465
cg21211321	0.84539957953359	0.021993417765029
cg24094513	0.22634353587261	0.027058727227333
cg13011204	0.913333861582198	0.0129464027440767
cg03939087	0.0967981195302608	0.0134329648154597
cg05888894	0.833982164979464	0.019905197025039
cg26245048	0.701368845204698	0.0640533217454265
cg14645124	0.880270218421733	0.0122154430553112
cg13392848	0.856046328921725	0.0170031927143774
cg15032621	0.803147258136385	0.0176316777312917
cg13303059	0.902924944326226	0.0156367789690808
cg08098256	0.742827717717226	0.0482829263557265
cg11400153	0.832925490532142	0.0308600764499493
cg18128164	0.13011588130905	0.0181668229298676
cg23623569	0.909852286530141	0.0132731073729203
cg27309868	0.773236421232538	0.0326533159001
cg02296627	0.610176394412538	0.0483516074279385
cg03445516	0.24053991882437	0.0423970850948123
cg11191464	0.845021872419401	0.0169971133513167
cg20445254	0.552360375148292	0.0514336036989496
cg07460778	0.167280188283948	0.0294251271357466
cg13335665	0.806368442028892	0.0241940713920801
cg15066599	0.897801768507505	0.0174154103950056
cg04284122	0.348256833909299	0.0430777009580449
cg26305756	0.676682904465441	0.0342842387395364
cg01285676	0.891716756900273	0.0151629381024522
cg02747789	0.833565914170472	0.0218110927832727
cg15821214	0.867340249292573	0.0133986668571094
cg02198192	0.827254747926056	0.0202619097723
cg01325116	0.787264915217406	0.0243713077091865
cg06649737	0.315998402232593	0.0371418553125624
cg22931383	0.0926779856585464	0.0097560759011334
cg14969476	0.836616634540235	0.0236415802300774
cg20025748	0.850272100934407	0.0152413000685644
cg17879076	0.841573024110541	0.0218348119551547
cg03138624	0.79581600611561	0.0426704414093155
cg26405097	0.398423922492871	0.0435835225540004
cg14646998	0.602605414712833	0.0262634286513922
cg19781472	0.583802917497152	0.0743433266787479
cg20389063	0.855784737635747	0.0309435233981829
cg10038504	0.151400815514426	0.0254274265384238
cg24408907	0.782540448871288	0.0571044770587942
cg17975314	0.911348636798452	0.0102183568123069
cg05890541	0.0911204038426974	0.0187982785269006
cg05958729	0.89059791874467	0.0145287481006494
cg01315447	0.876473674507255	0.0178551126100988
cg17796043	0.0812680730141911	0.00926324287284119
cg02830006	0.86005158938196	0.0130948679529153
cg10922229	0.855134439606607	0.027246464073835
cg27400458	0.872327231904925	0.0144612515241549
cg05540577	0.89453346843883	0.0105308222353316
cg15535166	0.868965977738066	0.0218584167255529
cg26572207	0.608176449566555	0.0580089195671864
cg05868126	0.773607288216148	0.0290033951832152
cg05187154	0.827395648182561	0.020824392722801
cg11916065	0.861267769708595	0.0144541855748094
cg15852141	0.0647219240852371	0.0122540098038819
cg18329758	0.789793921441937	0.0267210477710183
cg04415168	0.138146889291044	0.023861051371998
cg27348710	0.272969831087541	0.0786439810023684
cg17050643	0.0802802204241591	0.0119047307014041
cg15816817	0.10044071740009	0.0119964897227497
cg02852651	0.82516542224403	0.0224790965363858
cg16703647	0.0944087308292941	0.0134688069650699
cg08876964	0.785053745191056	0.0222525360289221
cg04072323	0.129556584784799	0.0235927331593744
cg27109989	0.87973769921676	0.0133136072600886
cg00317609	0.869842800080897	0.0169411204171091
cg27282505	0.885074126090226	0.0146152700199655
cg23430560	0.844039477229885	0.0300438864769527
cg10421011	0.877919950812036	0.0290102056883505
cg12999267	0.396452362041831	0.0695433389713802
cg27085107	0.882394902659089	0.0146330661266263
cg03699196	0.653263733428295	0.0296364848675405
cg17398851	0.0930084057055721	0.0137970206896884
cg05817552	0.0531593102948499	0.00730630087841314
cg08778580	0.801231817889691	0.0264231911878316
cg16731907	0.83732196462684	0.0164175860564344
cg12099313	0.857160808536316	0.0275184146294895
cg05690388	0.879850848607819	0.0269841578924996
cg18345229	0.859776185677016	0.0225785096979255
cg20083442	0.620548976730726	0.0557478591667904
cg16693881	0.684968546665826	0.0328922984698243
cg22433802	0.803746350957061	0.0402953696573244
cg26442256	0.8306818958171	0.0198398022984758
cg16071772	0.0783111418685769	0.01201909696047
cg19628053	0.870748150402123	0.0141424150272787
cg10168894	0.222690442026727	0.0469647162668304
cg23562538	0.545011502885624	0.0518254281298198
cg15953070	0.872901791962556	0.0138690159608602
cg01674000	0.760811489047527	0.0441678442429917
cg12989020	0.0962481017897014	0.012240055792533
cg06149204	0.866026440221853	0.019449692142024
cg00321129	0.805599127922479	0.0246974199948073
cg07005706	0.727088313109014	0.0394059914497654
cg08584627	0.108700028860165	0.0178285162756376
cg06586971	0.777545212091928	0.0255715254984757
cg21594327	0.865100867662004	0.0135168063636396
cg19134374	0.275957439457963	0.037051503663689
cg14950134	0.817462321934192	0.0205506626942931
cg13759797	0.505211201238142	0.0550300248659792
cg01591938	0.272900324895389	0.0446264095372154
cg14548597	0.0925531265924626	0.0123370188256515
cg25359139	0.305285774147268	0.0561268260014842
cg01328499	0.767375497663789	0.0621844547659566
cg10517290	0.0985309857727499	0.0211214523337631
cg15828842	0.798562108818714	0.0225484157063122
cg13022387	0.785883466617708	0.0291446069561054
cg00746248	0.813732922451639	0.0352932667858014
cg17988641	0.857588795427598	0.0208028723905532
cg02694955	0.0787619368477632	0.0112132720293772
cg16787065	0.119101731700246	0.0139894661722248
cg18697991	0.836469067039666	0.0150508468200941
cg13576479	0.0798818238852476	0.00885852376306642
cg19009061	0.720868468198634	0.0434636261146746
cg22838357	0.802309798858111	0.0616314075773932
cg24908618	0.862981843028225	0.0384079561052394
cg02877451	0.73932472467815	0.0400882317692944
cg10892454	0.0757948047014452	0.00951768575071151
cg15272467	0.789253985255865	0.0319164937553389
cg11076970	0.907172393303433	0.0139120036306679
cg13438722	0.817912625680221	0.0255526819656487
cg05622566	0.712158591730942	0.0301216968293881
cg15257376	0.101909719081924	0.0115788987483131
cg12036017	0.086935574316065	0.00967283917261456
cg13409174	0.867056569796852	0.0238494537632429
cg02446319	0.859454174925819	0.0289445438533959
cg22403971	0.0552622711426843	0.00860259492307066
cg04834613	0.824127574237854	0.0431519571069788
cg09633152	0.484637031635306	0.0545227483375032
cg27558666	0.832406052787802	0.0209928179751328
cg10989328	0.643654699925635	0.0368044893443108
cg08398371	0.695036251731321	0.0306076932812862
cg15865637	0.786512732608394	0.0246750331900723
cg04254083	0.745704704750133	0.0348252335429069
cg16949673	0.888765235705748	0.0166666069134072
cg22394651	0.829319893347728	0.0361923067804592
cg07552544	0.131703598294621	0.0190524787244179
cg25431820	0.814000394815336	0.0222620082527411
cg14278345	0.820963499395984	0.0171844027837159
cg14138047	0.678783460409912	0.0454922956395642
cg13862271	0.896509158643508	0.0122591440084669
cg06122933	0.0509133749824454	0.00838469606548847
cg26351416	0.771403781153113	0.0249766680034741
cg22544563	0.0966774944705535	0.0186017123024257
cg13526518	0.781740628171185	0.0233863262383493
cg15128638	0.639290411139616	0.0360385264613657
cg27057797	0.780631858784851	0.0333266609590449
cg16362974	0.863642033924219	0.0151716064263558
cg18477664	0.864923676075082	0.0146682639341163
cg11184340	0.0695426138407185	0.00911748644279789
cg09000805	0.540228438158974	0.0741906898226335
cg01739737	0.884476793616673	0.0125528043801595
cg25219415	0.860569623180178	0.0294079553398561
cg24744210	0.85738906037281	0.0121315229493208
cg20277250	0.836380320455452	0.0298595354606559
cg00666360	0.821959075206827	0.0231955989200774
cg26207409	0.835419495105007	0.0258046345259434
cg20028646	0.813266296313356	0.040007408576583
cg12944192	0.655116239105615	0.0486452430444587
cg26036406	0.796537479126767	0.0262025081466374
cg11875987	0.675845053600477	0.0542835803560585
cg07612416	0.858533568796762	0.0136444112928645
cg05275589	0.844477385314942	0.0335179196425664
cg18736183	0.863325395064594	0.0176108594193448
cg11938080	0.81993554406609	0.0216244814393899
cg06933777	0.665890479456399	0.0327778981195833
cg08649436	0.848628664135177	0.0178256163430879
cg00978491	0.672367777152866	0.0322057064357063
cg00327735	0.311467902121378	0.029677307631917
cg19777470	0.173438205542082	0.0240203255727713
cg08301035	0.804660511207128	0.0270618266533914
cg03852963	0.0934616660772918	0.00949268029415578
cg17244176	0.879089286113598	0.0207042872731667
cg04169830	0.871561118639641	0.0143034138734949
cg25115145	0.793284824850807	0.0362280756059579
cg25993238	0.845955653911473	0.028980657421026
cg10487414	0.88768769340437	0.0131618255180638
cg15256480	0.669343695133255	0.0499916939748732
cg16760684	0.765644743522418	0.0277815704842043
cg25477905	0.70620789807571	0.0401660271225363
cg14317086	0.856747244245663	0.0184287341303121
cg09608199	0.797911342477385	0.0399807067566965
cg02161940	0.78855732570288	0.027209639191314
cg12477065	0.841091710567309	0.0183197120078762
cg07826657	0.612057578011882	0.0519824041374913
cg04584781	0.0537182593579736	0.00731168569223911
cg19739774	0.679815440396129	0.0861695839276236
cg15163306	0.899097322626591	0.0133459982893492
cg17179826	0.804974322257206	0.0191749833732143
cg13710703	0.0740540821695526	0.0113269184803494
cg01412803	0.862263563223674	0.0143068290535296
cg23105820	0.857572138923757	0.0191387787221813
cg26279525	0.6126653501679	0.0515278090260549
cg13696505	0.703321546286352	0.0572444564030457
cg26772810	0.897391240851704	0.00992087462522662
cg12038708	0.809968706247651	0.0178391614780557
cg09258150	0.131909400573744	0.0456179643229216
cg19470726	0.468837902658079	0.0667815908187534
cg02018796	0.86398861490149	0.0200608149344215
cg12609498	0.88975404165031	0.0134208686276233
cg15696968	0.868873680282315	0.0138053589220931
cg02913568	0.851907183595811	0.0187566013800311
cg20282636	0.756020981819143	0.0279877024958004
cg07966482	0.822579872185584	0.0301260323690885
cg06026160	0.203331657134157	0.0480378285437842
cg15648389	0.419779155131852	0.0690917403637355
cg06947381	0.854571014130345	0.0179628981414843
cg06566847	0.856615788001335	0.0239692948766209
cg01395130	0.713607061550057	0.0496256668955914
cg25653839	0.846026502781416	0.0155704574070143
cg18810506	0.718142178785902	0.0332005961962783
cg13838713	0.822061079353485	0.0262700903189057
cg03251079	0.142734149468542	0.024157207585226
cg03061960	0.310181358047993	0.0313707112168633
cg09944300	0.90526187475535	0.0187567800610205
cg00390511	0.481003172937794	0.0526734966416178
cg25554986	0.784870216385449	0.025848637729128
cg20374317	0.865123432162394	0.0223204904506061
cg23120725	0.711117013316776	0.026091884541343
cg26150142	0.850460501062963	0.0375382496214848
cg21368651	0.360403561673879	0.0628718180207568
cg07505629	0.798936482971361	0.0307588595384142
cg12482123	0.292980539571037	0.0577789617568491
cg21792330	0.649896289831445	0.0411235050443557
cg09049978	0.727758675151254	0.0493903880659014
cg03302009	0.724370297632582	0.0344796298964252
cg17109273	0.065367290792028	0.0110496974846161
cg12825577	0.149249567007357	0.0198223445104611
cg19267596	0.107907399760158	0.0218134060837508
cg04096472	0.110944014042119	0.0151529534079794
cg03675477	0.869391069864636	0.0190515228134829
cg10661558	0.697161458942158	0.0447958620817037
cg23296652	0.888176684500837	0.0164338432142306
cg27260597	0.862790601299133	0.0182109418566818
cg18905676	0.0740209201221753	0.0112011716085728
cg13735610	0.869452627588054	0.0166557546830117
cg15504461	0.283835976941895	0.0404327387093417
cg11363290	0.859403692286499	0.0181420506969755
cg27665123	0.895913776958582	0.0191724047641372
cg11717907	0.572421744808731	0.0326343762644162
cg06496084	0.87138257277601	0.0188878417767862
cg00977164	0.0769573876019749	0.00926611863419401
cg16918683	0.886779550763198	0.01429370600844
cg00062776	0.898821122432835	0.0129536376533365
cg19518232	0.0840452554626615	0.0178278422608123
cg27551007	0.840195311686367	0.0143538445804177
cg05647567	0.817740138692955	0.0154645399328823
cg12081704	0.812079316890193	0.024170829038251
cg16451155	0.544012336623793	0.0405882698970003
cg17349289	0.621970818132566	0.0325406754037492
cg07222015	0.132753690076874	0.0357648481802685
cg22200903	0.888989361494833	0.0147045141413845
cg16171587	0.850815050072592	0.0224718455228922
cg25334112	0.87109814354207	0.0138802758575246
cg07830828	0.839336328790065	0.01700342747384
cg24496609	0.885812031285338	0.01665377638816
cg14593306	0.462857746860647	0.0297256927494366
cg00399483	0.262480105783001	0.0370567358028581
cg19015997	0.815906398065545	0.0210197565780715
cg26540635	0.850542258915382	0.0250364341212648
cg16848098	0.123788675637788	0.0440317732449091
cg25440950	0.354633558605249	0.0555836631945149
cg07263853	0.856781604970161	0.0172196124511543
cg00527254	0.646183291111986	0.0375004693422885
cg22006408	0.84407598714099	0.0144355913802393
cg09651522	0.198609433150182	0.029337067723503
cg02059176	0.316730257764506	0.0674520466855593
cg17634045	0.818583912745961	0.0221620470269789
cg21833837	0.27830759515451	0.0254003434548096
cg11376173	0.843381440338304	0.0175897963090995
cg23993073	0.901088635190282	0.012915766586534
cg15081901	0.889250148883303	0.0136744648272172
cg03370161	0.871004539084024	0.014349322578915
cg27354051	0.0675988408936085	0.00844073217817151
cg04230910	0.100827635892603	0.0138937826708561
cg08650784	0.552619238312243	0.0518365942477254
cg21843015	0.62078890151883	0.0524249039908638
cg11855117	0.871854363879676	0.0151428086627166
cg17088073	0.110051324631005	0.0222446888520402
cg21261985	0.761208054324537	0.0478208672460478
cg14418582	0.84208910945193	0.0233931768010391
cg01336858	0.494246987397075	0.0488329543444823
cg22512670	0.525863159023503	0.0376267666130906
cg14629021	0.0617312790425457	0.0101815725099057
cg06399118	0.814283012060486	0.0155675435976502
cg07452843	0.865514280179999	0.0149364838711216
cg21717858	0.819674619898627	0.0292233726746492
cg07804621	0.853187611531353	0.0288760200471713
cg25104558	0.404669196033107	0.0706502100010441
cg15900624	0.883012994913401	0.0151482378330097
cg10848624	0.838289145875429	0.0344657608297672
cg11412853	0.125487383123311	0.0248209228387466
cg12275410	0.750987755794919	0.0268714740616778
cg01919204	0.820361490231689	0.0150058467576559
cg11432630	0.17954240285901	0.0199911530330778
cg11360845	0.604458381287652	0.0323218558840965
cg13788594	0.84382836853876	0.0152545650336638
cg15716876	0.816297698115988	0.0204318765935467
cg04382191	0.0612254244939371	0.0103066467834791
cg15772216	0.165146841475654	0.0329703822444019
cg14531665	0.433913599690498	0.0505945993609254
cg24031653	0.882178717184098	0.014434801014519
cg13904134	0.862146109975158	0.0202314243568922
cg01131233	0.74854316653042	0.0382628322418962
cg08768517	0.0914444860538471	0.0154704649188542
cg23488636	0.828911309226792	0.0139669664065808
cg26721247	0.88385896361117	0.0171327544633413
cg04205195	0.721760222646997	0.0294072575818264
cg16654680	0.874473105915047	0.0134682340873819
cg24892628	0.346542457205302	0.0438468153363155
cg27308166	0.0621011228726284	0.0100748577642937
cg09757107	0.0890175762700204	0.0106926863111791
cg01083135	0.878032788197164	0.0173173421397221
cg19607792	0.869195857286644	0.0157538070936749
cg06373032	0.0935704985350923	0.0245542830030038
cg14425722	0.0566165307463142	0.00895072612160318
cg23111246	0.885283394331906	0.0140499838503621
cg09597470	0.112355677251763	0.0183953279048118
cg16130810	0.0603123464923595	0.0116313920224834
cg02909592	0.848463637887083	0.0151169752811714
cg08017248	0.0916581665606783	0.00896716587182529
cg26044524	0.841113325126346	0.0161340238425469
cg07528075	0.410485070466028	0.0359041804737563
cg16045838	0.833174054600951	0.0197875777329932
cg25961199	0.646592957734609	0.0433516761523019
cg02018101	0.0721165019789268	0.00768966664636285
cg10532262	0.0565265910971091	0.00732486828487057
cg18151134	0.818047722559414	0.0205640352026503
cg17058777	0.0641680868929769	0.008400303064541
cg02265177	0.1176635226481	0.0243143572115777
cg11315362	0.74467826784036	0.0142202895895555
cg08103098	0.899609139539911	0.0144756621721629
cg26625211	0.900858120558474	0.0130377564394685
cg17970727	0.776682100239847	0.0272137413562271
cg22816059	0.901724600231697	0.0152195969731981
cg19970699	0.170583575696589	0.0314475127222738
cg20785136	0.178849949584217	0.0255266340348128
cg01035422	0.758584373684558	0.0241919342672114
cg17558655	0.871864296315856	0.0197067067400081
cg12853551	0.834716457595504	0.0193571254822676
cg21158815	0.0936768154730396	0.0281370828786877
cg26782150	0.796395106377219	0.0354822324762541
cg18483632	0.878281901111478	0.0255016533395276
cg11587451	0.182519209028673	0.0469871516223875
cg01347573	0.880184984711216	0.0203557696740584
cg05747848	0.826675874062278	0.0253925113681009
cg11539783	0.882363809905066	0.015695290765941
cg13563391	0.823400120402103	0.0194346303298342
cg22114979	0.870227179132949	0.0177008274390127
cg25545391	0.475743735414986	0.0529693201260937
cg06406532	0.850328687499169	0.0227309055327799
cg21211866	0.0778410334610171	0.0122699425086575
cg19789115	0.617690991643451	0.0431610356991407
cg17099823	0.874398386436373	0.0283506013029008
cg17710617	0.0714363163835826	0.0108188781643579
cg02443506	0.873894657180083	0.0183493225118386
cg18139238	0.796631229291728	0.0493299605237737
cg03100593	0.838436973327457	0.0216687616987655
cg18181787	0.8293683824545	0.0194821504338545
cg14554892	0.84093174706623	0.0308902180818967
cg11373810	0.0538094751976274	0.0077515158303734
cg10597379	0.839997130853124	0.0179092387400234
cg06110622	0.233271379603684	0.0236064500803486
cg15609093	0.874229982408134	0.0131334288643948
cg23773105	0.761488285662082	0.0469204382592014
cg16722764	0.897718188393278	0.0145674783561105
cg18945877	0.799632858204696	0.0281226469911391
cg01067385	0.116661484798621	0.0347178385122069
cg25616264	0.895010920069157	0.0200523628041255
cg15734589	0.340534890888495	0.0761819083686466
cg02040734	0.125819920497289	0.0162568289210503
cg05157420	0.876416588810261	0.0122561919804078
cg27390701	0.879938835170467	0.0128177658463737
cg09573237	0.862859733344718	0.0176638146669571
cg20208498	0.82755903105561	0.018688189251664
cg11553687	0.666653782407235	0.0587539630134091
cg14534163	0.881199812027118	0.0177121444833313
cg00096458	0.889923999945039	0.0160352060684261
cg19354156	0.30163716389511	0.0598953518372571
cg07735013	0.751534108629091	0.0284515486347374
cg01967465	0.89203544508392	0.0121243420024933
cg25333900	0.879575534758541	0.0134985093510145
cg23550457	0.835451179813524	0.0411672772108583
cg08632701	0.795547791532691	0.0554277579942509
cg07197053	0.0684254074258663	0.0122136931766299
cg15960967	0.677987062143035	0.0531771612447777
cg06135996	0.914336300556836	0.0111727194130722
cg12367183	0.820371200070045	0.0216722549646376
cg12282038	0.922209698734278	0.00876959731076643
cg24008131	0.670431885567483	0.0241326422445368
cg11783003	0.750492185046232	0.0354849519117874
cg25678184	0.863542706934276	0.0270520474829033
cg12674192	0.0349275399729694	0.00629190899098257
cg14311710	0.697208431220971	0.0252698525214624
cg08248790	0.863136079701078	0.0276569636850225
cg20748522	0.894755156776272	0.0159465724296374
cg23654404	0.844006688436434	0.0308877052308997
cg13340085	0.918589625904254	0.0114052643641806
cg17653583	0.88202495583205	0.0173538253934543
cg10625575	0.683766098109025	0.0323310836827815
cg05990420	0.825709649584373	0.0234518610820768
cg16059175	0.791277916952099	0.0244406682518516
cg08426200	0.464361326500445	0.0431762798906722
cg14435807	0.370736609097268	0.0350488753537617
cg14301678	0.870218341330818	0.0146263807752332
cg27159675	0.811995152634638	0.0235278077229766
cg07141055	0.0838463305513058	0.0100058614607585
cg23166288	0.892253236449841	0.0137593303053223
cg22794983	0.78862540227472	0.0226777226970595
cg08252165	0.791482601934423	0.0300881531254582
cg20673652	0.877013126288932	0.0141932303759669
cg23713377	0.145569641099816	0.0184681934185454
cg09112054	0.854658074850963	0.0193959626668067
cg13876366	0.833516847182549	0.033039138414896
cg22306690	0.915151999559009	0.0120098351409101
cg14733989	0.0590096250522147	0.0107139029189239
cg16361867	0.753156566090696	0.0369637677660904
cg06651508	0.861162533231585	0.0170853675183776
cg06510642	0.065331927923838	0.00958183029186085
cg02592957	0.824433125606029	0.0255564075072279
cg12045277	0.110923979270489	0.0215325540829003
cg01116646	0.877683138122299	0.020940886254814
cg25880515	0.881864955736398	0.0144234662440066
cg13489843	0.84578544264726	0.016071485793878
cg22743273	0.821272565126289	0.0199822109352639
cg05006075	0.823693011876354	0.0167955886141524
cg16709010	0.795344952411876	0.0203918507383431
cg08979126	0.861432126318356	0.0164793061190069
cg08738713	0.782939077872076	0.0360775046570203
cg01772186	0.852336614160297	0.0475193268824234
cg12095961	0.0607018681932265	0.00827155742609441
cg15179060	0.873817228677941	0.0146960232552424
cg03550223	0.709746115130913	0.0209466838981576
cg15078015	0.72190680022212	0.0296683315500456
cg04572941	0.71982000788106	0.029490002240026
cg25042465	0.779129309902379	0.0534438555021446
cg22082379	0.880668569779373	0.0146475210597741
cg17689921	0.0783391706170515	0.00991769716569657
cg12219334	0.824389053034118	0.0273339286644173
cg20083839	0.659802683709889	0.0704247595682407
cg01920232	0.133203810600346	0.0165727156896871
cg16561605	0.867054594051556	0.0211016190528634
cg21314106	0.118122388156487	0.0178105632041436
cg03521600	0.0909642902442202	0.0165906159961723
cg03690814	0.119289515126108	0.0258926138504185
cg00788760	0.528857497680041	0.0513684534571787
cg19202058	0.11291079144766	0.0129211770122167
cg09942045	0.369119910060586	0.0674447920918275
cg12403482	0.855861697050231	0.0157281521719875
cg17809595	0.849754492170968	0.0226701113633323
cg26990380	0.840444743170011	0.0369324587172647
cg15354877	0.809101488955577	0.0425190966265782
cg16335566	0.682182328086812	0.0349550425758947
cg24748771	0.881331779035114	0.0145352629621529
cg17675840	0.666232343033794	0.0402305750840023
cg20970380	0.828871520659545	0.0225293580572763
cg18659362	0.817539059542414	0.0428750749020385
cg22882450	0.773403544904457	0.0202172071740146
cg05474370	0.854893358997439	0.0272331097101046
cg02659148	0.844430044507808	0.0301947050756724
cg07982825	0.830720548180677	0.0219733677394198
cg04988370	0.875258561122345	0.0122339140849423
cg27636594	0.845355464066046	0.0440553406071101
cg13982688	0.0807982530036825	0.0137611775840221
cg26223555	0.870512130252372	0.0140115578404852
cg01397449	0.656810199737516	0.0402240609445517
cg09457766	0.082297418121473	0.0110947817807609
cg12702941	0.882707876696176	0.0143280535140495
cg10329334	0.901128920364018	0.0128690357599485
cg08526541	0.868114169998713	0.0119639309207943
cg04885749	0.757898817585963	0.0309070322441506
cg10979469	0.849503500024393	0.0397592925271873
cg06139341	0.146649722170527	0.0228102548286435
cg10223464	0.832179904740597	0.0151779130177131
cg21585942	0.58154510507863	0.0392042187887911
cg20141534	0.695612190522132	0.0340702859834534
cg25059792	0.0767437410381172	0.0144781665475258
cg14933152	0.883757531369688	0.0120005879123931
cg11761758	0.71095984356958	0.0341305954061729
cg22741626	0.666797836600141	0.0398882235348666
cg15965474	0.910086832472749	0.0118987596258418
cg24327452	0.817939600254011	0.0193256610791192
cg11559446	0.831136147132451	0.0231572113347927
cg05514531	0.847811420674085	0.0369629979753261
cg01456989	0.868393786302097	0.0153224811138508
cg27564137	0.890098718193487	0.0137914307049007
cg09100986	0.817440844215909	0.0199117170442528
cg02277530	0.181523818337552	0.0276961075003296
cg02878578	0.803455371816436	0.0529676519585049
cg23689227	0.573686527395644	0.0461668398445213
cg09143206	0.830143878352821	0.0263992585807777
cg26432608	0.780002866736759	0.0374407808757305
cg24647724	0.152601924170792	0.02027795610619
cg20961280	0.841287294847835	0.0209548300895069
cg08270832	0.855944264999448	0.024017428451349
cg01410494	0.855652926984998	0.0235994851442879
cg00955550	0.872873638567554	0.0139760551447091
cg05689321	0.517501082217255	0.0360957371837186
cg03152082	0.835924349764014	0.0180313852252149
cg05200380	0.0672878139263396	0.00829712014219788
cg19957905	0.0906866978079497	0.0147291886982576
cg11516720	0.698868060430296	0.0329282722281472
cg04357717	0.456118532469065	0.0539396965861151
cg04180085	0.825263368836307	0.0247908276805203
cg18568731	0.846683164800687	0.0188994206251782
cg15886213	0.904494462264588	0.010980577676688
cg11933267	0.659303179370994	0.0329143654074951
cg01559241	0.855599901730664	0.0131011712274316
cg14198080	0.864712412314885	0.0302056949689076
cg19251310	0.834156117915783	0.0297271631621847
cg03698447	0.0880023710854155	0.0117430543320583
cg00930230	0.112927420494146	0.0153976349955282
cg16733419	0.756237815046041	0.0300254570915024
cg25429446	0.791648558452437	0.0240508537812136
cg20790496	0.797575620873051	0.0411072758402611
cg02636201	0.794587977815101	0.0303731864031954
cg05424199	0.0829527460556125	0.0116692369848919
cg24046994	0.855813761115569	0.0151971712834347
cg03066979	0.0973389183813438	0.0102816939553683
cg21965697	0.737312395504502	0.0232269181724199
cg09834179	0.279058088154931	0.0319158298122595
cg07622457	0.891571731828562	0.019371252485516
cg05772560	0.845487888817814	0.023196321183793
cg01813215	0.741152184217279	0.0284404783935159
cg06288127	0.894133694870153	0.0150601842521854
cg06839213	0.0775634086905832	0.0122230066554163
cg18194292	0.108396516718219	0.0112215610414374
cg10880928	0.469308225761404	0.0648151675845216
cg11082447	0.834766806700967	0.0192770341477357
cg15716042	0.628218639374201	0.0525712936727964
cg13121907	0.765764252139756	0.0602332956850489
cg26725931	0.849967153964037	0.021856278766846
cg15864926	0.860300961692653	0.0164630558979908
cg10289324	0.372662412996587	0.0627341723435068
cg26456957	0.0639610582646237	0.0108743023839402
cg19870801	0.83024890352863	0.0164235090269018
cg25460716	0.446931373460692	0.0518080088337762
cg12326700	0.141053681420124	0.0227634904598532
cg19621579	0.0502359765499332	0.00768786077270811
cg10832763	0.672185271981205	0.0524890861344964
cg02889122	0.83276836134607	0.0673292218468838
cg12747525	0.380118094137731	0.0624252801407043
cg00953864	0.831807208008334	0.0187010398879423
cg21999213	0.843773848345487	0.0213112924476435
cg02999696	0.142782533552222	0.0269626146248894
cg12965270	0.789929982778007	0.0298114528050549
cg01077100	0.42937409726936	0.0516680616592874
cg23963483	0.902826278971542	0.0128893071783232
cg26982651	0.825869641705325	0.0194953476260521
cg04448648	0.443020955578359	0.0291460938272347
cg05358575	0.812437659175512	0.0268101511712811
cg18412762	0.795450225031597	0.0182819469192076
cg01528287	0.878053086885567	0.0138393041203434
cg16278085	0.0974145394467681	0.0157133782234351
cg25461267	0.0880081933110001	0.0113131628399774
cg25711723	0.798365117704422	0.0352651826945756
cg17786894	0.574894932688306	0.0461564839452432
cg27455578	0.324721305296571	0.0565540144340965
cg20213830	0.792716721923904	0.0235664956769612
cg26622440	0.878899183903377	0.0226841285421362
cg06899530	0.0694910830587606	0.0123441465536684
cg15437610	0.363031876093358	0.0610718462648849
cg25994584	0.1117681616883	0.0239886247895075
cg19669207	0.836068362595951	0.0253705158249484
cg15514496	0.167186595245136	0.0215368771588004
cg16629637	0.0625691506301977	0.00870160818561755
cg15062725	0.707775112189851	0.0647316870591347
cg16924658	0.850112290378654	0.0300963126725041
cg23968113	0.88701982021637	0.0124258746378297
cg00371226	0.810339414854847	0.0361576431649111
cg05378095	0.86670023096936	0.0265517760922884
cg22356083	0.809588447038943	0.0156257369908515
cg09990584	0.449025556349479	0.0712042935944684
cg24509282	0.45403389656463	0.041488090022655
cg06812990	0.863100902028858	0.0191984920877666
cg23684449	0.436673238372678	0.0406690524335343
cg26900361	0.870685368844682	0.0152058339896481
cg25122752	0.835325612312993	0.0209298570641162
cg06009497	0.786786703593887	0.0181759468978682
cg02659431	0.865074550514699	0.0147003815022938
cg22875533	0.511946315759632	0.0398716448888302
cg06977494	0.867242677069462	0.0151078133063742
cg24519108	0.412582857042176	0.0583542028768929
cg14405643	0.110655825573779	0.0236390591427621
cg08866389	0.787179407953024	0.021045411519197
cg18400442	0.780891143573523	0.0607412675122276
cg08331572	0.90429661118966	0.0105654015815665
cg16550124	0.880488463714166	0.0166969609608749
cg06024642	0.569065344466378	0.0304065756026656
cg13371910	0.80534307546646	0.0191047505378578
cg08040115	0.115631139355465	0.0183077248463725
cg14208374	0.773030117545099	0.0215865725299119
cg01910366	0.844084554540218	0.0199589555416207
cg18128976	0.851850189588461	0.0139610092102624
cg20821042	0.691330859252986	0.0668656405774496
cg09427041	0.811380260733688	0.0376911689700168
cg07624608	0.538417371478075	0.0541652904018341
cg27339021	0.243974190585546	0.0549905446976381
cg10889401	0.808968999528135	0.0299795218302426
cg20921684	0.395522834199489	0.0375762292949593
cg21152875	0.83350968166347	0.0185566593620412
cg04474192	0.164628707306593	0.0189005260588759
cg18046299	0.0695455250280591	0.00796663690930588
cg17670640	0.0741273102896324	0.0122076873450007
cg26815815	0.124190612167914	0.0229992223133384
cg03638642	0.0726282599125782	0.00918489557729832
cg19384825	0.163549685993924	0.035178610943955
cg01823925	0.637736381722595	0.0503538080808316
cg27216173	0.727643307992893	0.0206403458741172
cg10689859	0.813659180489157	0.0170470549342222
cg13054070	0.8449155848956	0.0174233613384908
cg01905102	0.549060057005312	0.0480858082280557
cg06634140	0.476582038377065	0.0551966289687759
cg27143326	0.881433688460063	0.013973051671079
cg05615459	0.749620589567715	0.0419755011345631
cg07680601	0.0629620422040024	0.00744913364225835
cg21369350	0.84261370722218	0.0198118982601279
cg06714761	0.60483333723251	0.0421300313300179
cg02372113	0.0666165065984552	0.00919214848104047
cg08353938	0.818954337837161	0.018021425221973
cg12137686	0.880098872064285	0.0138362342129928
cg26014813	0.902140360166552	0.0136617925262058
cg25235094	0.763909359847448	0.117723708222815
cg20539307	0.813002621195173	0.0159762024056178
cg04839779	0.791603128925768	0.023784642152285
cg23795962	0.87728913619316	0.0125688198236666
cg25899315	0.829873717053903	0.037995018702135
cg13975830	0.888302697471569	0.0207400306809552
cg20722587	0.0667551402631902	0.0114829361213309
cg18452347	0.867860173931115	0.017852167321919
cg16753846	0.863724355400233	0.0168652870856078
cg21141297	0.719727834373091	0.0217805223380048
cg19906777	0.842956133707452	0.0183574078276851
cg24410136	0.789343621613441	0.0169831905497847
cg03935096	0.721608624139664	0.0228063507683403
cg23960750	0.151949760442187	0.0205007913909121
cg23862925	0.834318171542273	0.0215632986744347
cg05704640	0.865812535564692	0.0270991237048116
cg08665271	0.0706249892198549	0.00950594943192368
cg14876117	0.517377072644042	0.0438515389822422
cg20236151	0.66858496858314	0.0277832512652963
cg04843555	0.845512201222243	0.0220059236915923
cg17393702	0.0837424344101049	0.0129348795919033
cg04773990	0.0809818880961835	0.0222428151205409
cg12419199	0.852948408006349	0.0222820494220102
cg03075552	0.876482108238637	0.0161545599942842
cg03962411	0.0900446191431493	0.0139035535753504
cg24786847	0.8954319525713	0.0166475153519222
cg14038442	0.809845275692119	0.0269130880027057
cg13640690	0.276068497584227	0.0568120073862034
cg02250442	0.800402076732579	0.0232807790656165
cg02363657	0.631261902529814	0.0377674711454188
cg21374793	0.875102510292995	0.0180020654092808
cg03069731	0.785408441655824	0.0315503651574744
cg06794398	0.0629064682041564	0.0178348185525712
cg23262831	0.830217259770866	0.0140050696105577
cg06327674	0.508465213498519	0.0616723165051831
cg18932278	0.881964960843633	0.0188209616731542
cg23800199	0.820026971847557	0.0204468801789264
cg12516959	0.268097133140384	0.0608179651861538
cg04458548	0.860946698110841	0.0179708948120247
cg12017894	0.80895650883427	0.0184760491077592
cg03754063	0.876653699898388	0.014233607518214
cg17091652	0.133750164080041	0.0216869946737649
cg22852858	0.765362573776043	0.0261483446490175
cg21873359	0.799257064956077	0.022367290178868
cg24154650	0.0572703881727595	0.0105219234347995
cg03055499	0.0627293353088081	0.0116854276726778
cg10973967	0.68913463538554	0.0368066615097407
cg05593020	0.710791106523521	0.0297552274144059
cg23371050	0.0715872627455878	0.00656695941601833
cg12253071	0.679535930931903	0.0714387996327903
cg16289723	0.756127872006508	0.0420958367356684
cg26630175	0.770834631850452	0.0347926445382128
cg26570476	0.723841957852871	0.0328528135308761
cg01894905	0.18833253550865	0.0383910677701884
cg22232164	0.285928729687597	0.0325057945130098
cg17837894	0.894941777322077	0.0144846367179425
cg05397739	0.878942895427985	0.0188649815574288
cg00370227	0.885517486450963	0.0210559507652592
cg13337716	0.842145081867296	0.0175973636592699
cg16616330	0.876438484232672	0.0131584262537909
cg07210017	0.651901928475832	0.0283186903073826
cg08813349	0.108515474403697	0.0164338913888725
cg09383846	0.807061486379143	0.0345432033478834
cg25408172	0.836037143738714	0.0222297011291513
cg22346702	0.0849565422193727	0.026336657167432
cg24137412	0.899086729978345	0.0177922147796442
cg14772684	0.719746104009678	0.0365258592180178
cg04578828	0.735176251573349	0.0608481868765324
cg11801991	0.0446388025064707	0.00765684074538748
cg11683242	0.740805209225648	0.0472193639324908
cg03241493	0.354020498165753	0.0496223480541073
cg04423700	0.865388485836933	0.0136643697404666
cg22083798	0.132166337814616	0.0210274813455478
cg23275258	0.825539709056601	0.0180909932826007
cg15620488	0.828938883450497	0.0232771456370625
cg24520968	0.82545376347018	0.0232082785614487
cg25339380	0.907233380502082	0.0130917635875308
cg06224178	0.817931022094017	0.0230284385812385
cg17988623	0.881339607849931	0.0162589122906334
cg23120739	0.831115807405581	0.0145329658152952
cg26105472	0.879433764286926	0.0126487635009567
cg21550785	0.737231023753511	0.0307544873310047
cg12071008	0.594438942234743	0.0412818153912592
cg05343289	0.710575711277681	0.0312371206649177
cg24002653	0.819320147666511	0.0361844187336791
cg14326893	0.872128111331381	0.0213997686615887
cg15213057	0.805951538848172	0.0524524449812506
cg13377564	0.867131871080872	0.0162462689336397
cg26684238	0.861034327162591	0.0331614650770607
cg18199664	0.404654739473562	0.0690311516808049
cg21619971	0.817371221290812	0.028486878402741
cg07659535	0.279054160410267	0.0591978544479239
cg10469112	0.824446630626681	0.0447691885938695
cg00609283	0.872187470573683	0.017216662305244
cg17876453	0.235546722573487	0.036158494320783
cg05522083	0.855037284022523	0.0121658306798109
cg19959921	0.68295809833399	0.0436779498534536
cg09538573	0.882623104787945	0.0238879753330834
cg19639635	0.655158689046651	0.0419138182835928
cg18809077	0.692910299180878	0.03386233113485
cg20209836	0.900735380804365	0.0127542584089328
cg13117590	0.768491277908766	0.0330372643956231
cg13170704	0.841410209190049	0.0266539629943274
cg27638288	0.875995392581891	0.0157308004374122
cg18511407	0.855108546525785	0.016083622351082
cg05795390	0.886062354678191	0.0167581158798185
cg10325383	0.852484524454469	0.0153393175303468
cg15070710	0.787846120766628	0.0309583431358685
cg07276249	0.057388184222473	0.00889494539818844
cg18725681	0.780285700980222	0.0264523425625143
cg05867750	0.764306101245095	0.038441828121449
cg14609207	0.886574509720698	0.0191428468983279
cg14475802	0.831626512023006	0.0218198431336919
cg14298183	0.878309924892395	0.0127236605501221
cg01425709	0.834112108379614	0.0199071340476782
cg23657143	0.834334804960326	0.0302406756935772
cg10739979	0.858571814023925	0.0169751248458215
cg02113971	0.0832818288240974	0.013443612628569
cg17520051	0.863034039194082	0.0202864990428929
cg19062245	0.102510326658165	0.0194874487049901
cg12383159	0.835112110476792	0.0151957969887924
cg02964211	0.715732893899246	0.0691959045936047
cg25824226	0.0527578612600973	0.00750942789037906
cg14258341	0.12858435970445	0.0183457743855774
cg15956720	0.223041331698197	0.0375580473906917
cg16730084	0.876017211912183	0.0247494621195775
cg05695858	0.377629878696458	0.0283696564638611
cg21503377	0.129721077831353	0.0133016349922053
cg13133747	0.0860460812854152	0.0111036650305936
cg03881382	0.842373734361979	0.0190856915882615
cg23467947	0.0850540566195536	0.0172340731901717
cg00301677	0.838193733649401	0.0140843573092338
cg22235233	0.860634251473835	0.0148454096692559
cg02434860	0.0706036860271424	0.00870886958315474
cg04947024	0.0594138904189077	0.0104151688369348
cg17122582	0.415940287240941	0.0658222084372664
cg10523696	0.804897119713644	0.0380348016836113
cg10839745	0.856051805793798	0.0228645352891289
cg22938407	0.0496376945408848	0.00830913186564032
cg26269966	0.774203477181041	0.0329693006432776
cg16418885	0.886454485895062	0.0154883340664502
cg17425014	0.804947647038027	0.0412409824138529
cg26081259	0.89649363350388	0.0125029812502491
cg27341236	0.66062102548655	0.0546872714306892
cg16682935	0.869848204960774	0.0208966677829197
cg18154686	0.870027384872798	0.0202933589667569
cg12234330	0.464991505073351	0.0378538905942282
cg13606420	0.101115784108482	0.0155933524854677
cg12718307	0.878104137313995	0.0230539943429524
cg07166190	0.867512422925397	0.0128313319857352
cg01418188	0.359564843046474	0.0466055805297235
cg09095196	0.808989226995527	0.0328585981665985
cg13227833	0.428045974995892	0.0342662393431117
cg06816517	0.839363531842537	0.0160543540253695
cg20213491	0.57591384822887	0.0480973649489926
cg20554636	0.0661450959039774	0.00829006253063629
cg01175550	0.732386349619087	0.0349705684510303
cg17107068	0.0668505540786788	0.00963162697006395
cg02459787	0.804800636867516	0.0173475821587848
cg10508883	0.8799783173367	0.0143738779735367
cg25806677	0.700301590868625	0.0393556406175982
cg22259545	0.92090956614052	0.0112884303035274
cg04512003	0.284488238417429	0.0500438433460302
cg05827944	0.326253366277699	0.0486785379117143
cg17865114	0.856514786186755	0.0191957682276394
cg23255964	0.164371831684748	0.0337305145239832
cg01310875	0.813064025907682	0.0281815916795279
cg27098462	0.854144989680443	0.0329707875811638
cg05757376	0.788922797618121	0.0436984257751679
cg23936596	0.848986704239161	0.0160717550073254
cg15140775	0.144231085681374	0.0350487595112129
cg23146259	0.072434360802084	0.010998147464181
cg08914627	0.672259459957382	0.0468013516483699
cg12481912	0.89566908324594	0.0113007356004498
cg02284889	0.0762674374646158	0.0111034686417225
cg27091836	0.873725604356325	0.0202322395676823
cg16915794	0.0486310294607179	0.00675276893425715
cg13919506	0.867703298908369	0.0170121926728796
cg16542345	0.874588805346903	0.0174841730726616
cg12616833	0.86767217639723	0.0160172093819804
cg25426908	0.857509391818199	0.0223317263788476
cg08239440	0.667861515460553	0.0727933389788623
cg08375300	0.875506317938827	0.0157652708498529
cg16780406	0.820226831554113	0.0285707151471502
cg25214531	0.79747373149185	0.0298667672393196
cg10277950	0.862065456649725	0.0247544395416907
cg02114107	0.191935410510704	0.0301620864933496
cg18572609	0.780350766234987	0.0262717778936795
cg14350064	0.822805613171676	0.0227933454117859
cg12019650	0.829419028369297	0.0245052974729691
cg18453965	0.0456022429632773	0.012426320280448
cg02204521	0.816667949322627	0.0276079794693562
cg18905249	0.871484383988834	0.0158595280517362
cg10299086	0.22852003231412	0.03864470329704
cg18697813	0.716715356229869	0.0398239213582573
cg02826233	0.756045991792405	0.0228258601920456
cg06417635	0.861450381634475	0.0156497841821155
cg21893448	0.832454506435141	0.0143697584813807
cg22212430	0.81756511253177	0.0326447187857487
cg19540286	0.857399571149107	0.0132180374395152
cg14695947	0.907395608419894	0.0136457502707393
cg00963090	0.142236789774026	0.0279744118293154
cg25122603	0.813300712891952	0.0259306590126186
cg13165063	0.801425727475036	0.0222641464312079
cg06680826	0.892943419219664	0.0183129601419177
cg21288684	0.822338432679996	0.0384391556423897
cg19101754	0.115108939710374	0.0153967856779334
cg00169354	0.50383182974663	0.125869055416472
cg12312176	0.907119640063385	0.0130898080746269
cg16717723	0.750374778008637	0.0420957890380741
cg14321492	0.724012789871805	0.043085761139051
cg20783319	0.236901494009618	0.0424531905413991
cg11521318	0.711270962249741	0.0475423188958524
cg07649742	0.873188537278033	0.0171823221610624
cg11501139	0.816578113120424	0.0215536639858468
cg12537064	0.897259191470836	0.020413757954249
cg22685935	0.132534048170588	0.020825710392814
cg01847380	0.258558058420142	0.0260099143499299
cg04776099	0.0619105244368559	0.00737403645322669
cg09205945	0.375348721471988	0.0710760371287049
cg24178926	0.885245598835021	0.0157493390535659
cg11322687	0.883979030855092	0.0188984689186592
cg05860475	0.16582717911714	0.0362155673152759
cg14811616	0.811347136533484	0.0364174696811062
cg00081439	0.530369983134644	0.0553001854786619
cg01653419	0.899393823000542	0.0167723193889378
cg17116402	0.889415058474422	0.0155363317122303
cg07718254	0.742941550188005	0.0356711399640774
cg26774156	0.844857315777391	0.0213126285451334
cg03441835	0.0506749709091125	0.00720346684139669
cg26117912	0.850875102933994	0.0242674691886499
cg13513766	0.0651111560908773	0.0254846053755077
cg02994066	0.881990539377581	0.0124418118675294
cg19366986	0.828127556418729	0.0143368502880316
cg25598786	0.847490432592224	0.021128286700796
cg20320494	0.204470245039257	0.140654323233518
cg04107646	0.66302717988538	0.0303629484940577
cg20828084	0.823834274444993	0.0376956219252323
cg01623879	0.64430151575937	0.0434210880381516
cg06331674	0.103773732757326	0.0189659644326461
cg12464869	0.0714781561906739	0.0115320782201471
cg04414913	0.749787726023425	0.0234062219392034
cg22031032	0.885961790578302	0.0139055746522399
cg20921554	0.903140177341917	0.0144146948041608
cg24489403	0.852156206062638	0.0339108478437863
cg01466615	0.829069127574299	0.0258659756075543
cg09678829	0.889878109074557	0.013831297739555
cg03876073	0.489977690774524	0.0408013272357831
cg07927120	0.897764010578477	0.0135283664513906
cg26166004	0.080259295698593	0.00974284833540553
cg00332951	0.905316953889839	0.0106228634388956
cg01271835	0.802294378289039	0.0205821616975716
cg21536328	0.910927531166373	0.0117341867964979
cg14587704	0.85550922208715	0.0165870454559282
cg25971402	0.746687705380156	0.0328990233821607
cg05116792	0.421554626674058	0.0732780407114149
cg25662857	0.60372746499856	0.0413263956261651
cg10557739	0.902096988825944	0.0159960172809605
cg07511070	0.564307379600961	0.0239189620523581
cg01079768	0.677379687467337	0.0308960736709006
cg04537941	0.900613017879855	0.0106407417354459
cg12824929	0.771307050623194	0.0530875927287487
cg15344596	0.907493124211797	0.0112083189066095
cg02234529	0.686056071512202	0.044459054794098
cg27212023	0.706818381726461	0.0261579838395409
cg21539842	0.874135063203819	0.0168801880363143
cg07780114	0.787025040448706	0.0223824806230847
cg20031327	0.833333118167317	0.0251059524078327
cg05106231	0.852591019932679	0.0206197988882154
cg17930583	0.657037038377636	0.0349772313612487
cg22589360	0.0675285332916654	0.00886727576828219
cg06461713	0.860995466826949	0.0227661470578839
cg05382293	0.744165508387486	0.0332094034808436
cg03695431	0.749383460747657	0.048227619904261
cg01471066	0.886368613175757	0.011983859833856
cg12532966	0.73917465575969	0.0493387036977187
cg17194927	0.891804869246145	0.0203350141161706
cg10939691	0.109905447146275	0.0177262548611358
cg14353539	0.653906954200314	0.0358891895823574
cg11711880	0.845683197335168	0.0146856571786154
cg09693765	0.835925749614097	0.0142244913262862
cg19634247	0.094881762672262	0.0133580466555634
cg06181173	0.766554707131196	0.0569823280130418
cg13847265	0.901978174227188	0.0249837233633297
cg15348033	0.648526656020654	0.0340784106263928
cg20708990	0.698427301454684	0.0323976583989324
cg15621651	0.854900664950846	0.0206403542046128
cg11685223	0.690155451242927	0.0236575782152701
cg22820587	0.597851864918689	0.0500701196305205
cg13087969	0.846280467967651	0.0158709819862366
cg24340507	0.837933034003966	0.0156682403399779
cg27159303	0.882998262471944	0.0233442004705985
cg09036952	0.8646716955551	0.017049920773466
cg21793496	0.88479206493786	0.0186955750575186
cg13574363	0.902956639686559	0.0131557218009861
cg27567922	0.835006495669603	0.0248203130000141
cg26839961	0.878835672918334	0.0115080526624659
cg05852523	0.768985242524911	0.0283753622969923
cg04377282	0.198401329951949	0.01901725591393
cg09338148	0.273387851645453	0.0370002847034848
cg12924548	0.860033401357862	0.0163568853398982
cg13374297	0.863044417285842	0.0150231049778608
cg08724517	0.186697252836882	0.0306279122855875
cg25094467	0.874643554293856	0.0128783248942222
cg07635693	0.738682723319844	0.0297472738645087
cg11145296	0.827316454613343	0.0227874341289978
cg05777536	0.342650983238719	0.069151340979598
cg08187089	0.8750444607789	0.0165108645757598
cg25749583	0.881028548877396	0.0132865915901982
cg02725211	0.86974235396211	0.0179874737743291
cg06492013	0.879310751450157	0.0158494099403272
cg15341808	0.864626599768684	0.0306476456418115
cg19675684	0.0687339957720409	0.0113118033112793
cg23363775	0.899781120040585	0.00959915400520945
cg00593897	0.0752778787004535	0.0155771024602921
cg26945349	0.0627713851619071	0.00769116636149363
cg00501035	0.79189542180143	0.0548848137134015
cg19454397	0.849231063608278	0.0184869428947372
cg05211926	0.906907337926933	0.0126479126549416
cg02844688	0.516811975545599	0.0523174014587149
cg13055312	0.898261203346691	0.0113390362675228
cg16439672	0.869498143217902	0.0164273876467023
cg09387587	0.848102389644277	0.0159745831364635
cg22576265	0.795968858732991	0.0299577241964335
cg15302744	0.0622249352973229	0.0083856516776908
cg20143530	0.210985010927708	0.0327158357127544
cg24659527	0.579906609484644	0.0421592991334493
cg17833435	0.889311944179161	0.0158597766865013
cg13813744	0.61326685910784	0.0304994010079289
cg05335806	0.693862038387107	0.0481626047776296
cg24988451	0.88799535982929	0.0126559206868507
cg10469980	0.836848864382128	0.0180133020530463
cg07623795	0.633477722168478	0.0456190596010725
cg09721469	0.785028177193573	0.031871480401502
cg02336491	0.0594313120673481	0.00967568613110229
cg19690306	0.790772547534071	0.0307602249478479
cg09493833	0.141028401412155	0.0163504778925855
cg17399280	0.821536752584466	0.0268968974187455
cg16153547	0.14917425218922	0.0261414715322239
cg16839726	0.816003729266368	0.0449359719053262
cg23426912	0.779020367539219	0.0311712221998376
cg05711609	0.877826514714482	0.0198042953168773
cg10922823	0.621337236689232	0.0258342443509701
cg26668508	0.898822707187852	0.0133205530672025
cg15287126	0.0585645820889356	0.0113798064870261
cg20154144	0.104256587898704	0.0127408420649229
cg05750884	0.896381250830148	0.0117000633228832
cg23318768	0.741463838502263	0.0317143760328298
cg07045581	0.712535796015417	0.0508365249313906
cg00326440	0.787053472359501	0.0223464020191957
cg19979773	0.887837851283407	0.0108686874204325
cg00876725	0.836205650371814	0.025526290852862
cg01012273	0.703040221559821	0.0348813228476897
cg20635393	0.0730703007331894	0.00950116454959265
cg20355606	0.843671565345909	0.0213613070438655
cg17490306	0.886864607358207	0.0144525096730575
cg24007907	0.438152161572295	0.0649972382926322
cg02324558	0.622581973193855	0.0331022517670364
cg15119683	0.617957751551553	0.0494938629036349
cg24874173	0.856502940957439	0.0422369893387558
cg27127643	0.0530933221051051	0.00875913295702115
cg20681975	0.0462501042236642	0.00664318582117193
cg25046748	0.61947140814884	0.0363235649347723
cg17324160	0.902166809977745	0.0141984445898329
cg21047465	0.583992472713557	0.0479026588016749
cg01189112	0.108858545689862	0.0180310925056625
cg13910860	0.101621562822878	0.0197110044316974
cg02452146	0.868277894203049	0.0149886417015606
cg08869133	0.697612257019506	0.0221651444842465
cg19628958	0.498642861234493	0.0340706440861487
cg14188064	0.929315566998687	0.0106433784162228
cg22802687	0.821228265104895	0.0341395701745653
cg11377665	0.882527305297303	0.0169667742885205
cg12247200	0.908892723201991	0.0126324681934316
cg24778858	0.717151752503021	0.0214064228932256
cg05672174	0.82691713795962	0.0164845778469174
cg06465788	0.675451616796908	0.0286152781425429
cg07428430	0.909879369398118	0.0103032403512548
cg07193972	0.915237562768001	0.0135503635566685
cg14219854	0.127158587953091	0.0281031027754933
cg12891049	0.854636861123969	0.0135786150289991
cg00195749	0.455115646470478	0.0312763768430863
cg09071407	0.761686015698029	0.0223207802514345
cg04519403	0.832868865600844	0.0387476210777172
cg02876466	0.800163260230854	0.0177175531194255
cg17910918	0.771026675328385	0.0472502454624188
cg13255083	0.358622139568451	0.0572932278385765
cg25815543	0.808864468550747	0.0292365895892751
cg15798530	0.828352696413361	0.0396597787533843
cg18715075	0.882353579347997	0.0138659503607124
cg17432627	0.430278395579189	0.0602601328028649
cg13330050	0.591308668846397	0.0395485579340174
cg10810819	0.767716196275871	0.0461402793078177
cg25266170	0.834665179314539	0.0325699997797379
cg23195256	0.765154066895942	0.0288038997951357
cg03585453	0.880253323582888	0.0130014752294946
cg07079560	0.843334169487719	0.0232812267020237
cg12345609	0.830901197648697	0.0178398309135655
cg02898059	0.895685594070502	0.0219888358100476
cg06062378	0.411813780094005	0.0565988232928843
cg21980045	0.622060949196066	0.0290567328601361
cg02068166	0.474413670440293	0.0616418415965597
cg14843608	0.848409454240436	0.018493395303161
cg11851753	0.0890391409539726	0.0116360620671853
cg08258245	0.241415801984466	0.0345401896831697
cg14186135	0.563342464608324	0.0422212450634437
cg27125293	0.777906217446528	0.0378940350638863
cg14611555	0.793790007230462	0.0258458004124169
cg10252804	0.858728837345536	0.01635018965449
cg14730192	0.363271109645478	0.0553404654134239
cg23621222	0.815588257538735	0.018777944440138
cg07902263	0.0717573072410925	0.00978224152130419
cg02333884	0.853825482919566	0.021520441415931
cg05347757	0.865809100091694	0.0246964620899175
cg06613783	0.876924331479986	0.0146141778238419
cg18249968	0.859673694044081	0.0237326677527979
cg09158696	0.785133773893706	0.0517431933098576
cg17916948	0.2453682260952	0.0359951005518365
cg23451821	0.862417874986706	0.0229261410810408
cg06071479	0.807329052512016	0.0222691806785192
cg11712896	0.210874201601433	0.0393501740156684
cg02647381	0.835688045148172	0.0233087819572932
cg06726213	0.863252561063693	0.0298533311645844
cg10475564	0.822701798321767	0.0235709112940434
cg15147534	0.777846829041293	0.0314880129819215
cg14803539	0.903451066508563	0.0115885261534125
cg00973947	0.107624827955108	0.0137442290113507
cg13819249	0.872373326403951	0.0132209846431451
cg13020457	0.878611382438997	0.0155341649323762
cg13684521	0.894913985151051	0.0159892448123661
cg22835950	0.753816072031627	0.035794601864913
cg05352517	0.881776011257307	0.011075855524668
cg06279781	0.842942178094249	0.0185469497686756
cg17783593	0.059564978904385	0.0086875357219649
cg02575937	0.806251553003702	0.0179939979396768
cg12744916	0.733525900434598	0.0808747558939146
cg18553979	0.855263184158317	0.0172755193344733
cg15903421	0.223797416602921	0.044953671029548
cg12786907	0.886753728420395	0.0134538363347324
cg05385477	0.916035538876865	0.00898126636709986
cg10123035	0.253607104800063	0.0573324717141954
cg24850585	0.151734908098366	0.0267739337350879
cg27063617	0.881382434515236	0.0129320397504425
cg05390151	0.118608305872093	0.0357778067748181
cg22376583	0.129864802208407	0.018294267428084
cg11236296	0.813495630454614	0.0194184305056316
cg00816177	0.107195579763635	0.0276765392873972
cg05806054	0.11191805146473	0.0144729360507136
cg05299479	0.842354634236316	0.0152476424680719
cg09660810	0.576523429115536	0.0342331452607896
cg13600716	0.838194458735004	0.0262748570519631
cg03944691	0.889652413878829	0.0143693535837064
cg12148263	0.866849424266693	0.0211401140444887
cg06964191	0.0706935857559199	0.0089575239055564
cg08266106	0.894630484036343	0.0201602638050248
cg22006449	0.896369061275062	0.0130644643112307
cg26489415	0.881576584225356	0.0165532388733096
cg12267107	0.894609305191276	0.0130794327437606
cg00760992	0.57538492355087	0.0257155630440474
cg03869253	0.0692447858541581	0.0086913327712313
cg16264526	0.686688036531409	0.0327283534769824
cg01061283	0.854483359051788	0.0176901398801163
cg17971330	0.879236196997207	0.0120880404802271
cg22771602	0.84290562618734	0.0217870425249437
cg18468498	0.832676921345139	0.0412689645149558
cg26538164	0.66547349687192	0.0408766155177971
cg02854676	0.795489354413404	0.0274416543046035
cg16242498	0.841593218883399	0.0166224610553545
cg22955140	0.843667649698488	0.0255252284463241
cg10684486	0.518961213849449	0.0385613952245594
cg02094681	0.326785600841958	0.120036097569346
cg24368491	0.770932990866157	0.047546511068669
cg01240823	0.878719100994063	0.0141012212966344
cg12273426	0.628711504346056	0.0496177488023256
cg20482462	0.84119499862305	0.0272089532328775
cg16400150	0.0484848158160064	0.00805324432461257
cg24918062	0.840141467740174	0.0267553453362854
cg00570575	0.854056098556933	0.0119093391388835
cg21211977	0.908351243804393	0.0277554083315482
cg10039089	0.885525429619507	0.0149815857122297
cg17936721	0.105497904109784	0.0138926018231452
cg04707967	0.890869160212581	0.0115844925420044
cg18065464	0.812267801230334	0.140232340320816
cg21179618	0.421438052014062	0.0427041243731082
cg00748188	0.178791500193427	0.0292551266365874
cg15034599	0.845689995013032	0.0185862988047951
cg09967373	0.718890251840439	0.0319372738845025
cg24360747	0.798236581260565	0.0327414439576006
cg09064713	0.862138387259236	0.0292128086234322
cg10083889	0.844285021781125	0.027315578706156
cg27408262	0.672556424974786	0.0426099450750686
cg02903680	0.649507675362347	0.0424278704165647
cg27180066	0.900325528988836	0.013627486323854
cg22677755	0.854014075373677	0.0179942724344313
cg24152251	0.83017462008358	0.0297105944479101
cg25721648	0.872070244678562	0.0212387568910038
cg02121330	0.118882884137054	0.0122127874682159
cg24338341	0.831532632886541	0.0173342074889124
cg24330906	0.0662557720957111	0.00975129130321295
cg23562117	0.847351334511761	0.0186045996870124
cg16152636	0.865680572367721	0.0134245442410739
cg25892137	0.720925425547462	0.0189528179592463
cg27310647	0.516658574426609	0.0407787283463696
cg22164720	0.293866931341982	0.0552378015166616
cg04955914	0.587894034975279	0.0402750851547558
cg26062037	0.804198947210161	0.029313228578282
cg13083260	0.697041058038321	0.028738653765135
cg01201151	0.79013234819557	0.0354695890191694
cg12232021	0.818427157219716	0.0291463094951597
cg25658728	0.893949713638646	0.0157266341333091
cg26348172	0.865486956387102	0.0178070151407649
cg13040733	0.754006176106221	0.0275252390579196
cg16318833	0.860659188731442	0.0233845466262824
cg05239790	0.0952963358456326	0.0112648215473851
cg25042075	0.233156823303431	0.0349306407416453
cg23433249	0.753429811032442	0.0396429914984512
cg20561457	0.755675657722142	0.0260372274469895
cg03623178	0.0666434774144892	0.0104211727153429
cg13464323	0.794563016226514	0.0284519540416517
cg11574580	0.881679202525144	0.0238891507574274
cg25398315	0.550262058080941	0.0499224598749913
cg10115320	0.905350383667659	0.0108539108397878
cg11651174	0.860271271288905	0.0400411856521806
cg19926611	0.534272504583854	0.0283844854422987
cg08167129	0.0858628894749747	0.00991641190896525
cg02373485	0.82656494398851	0.0154924621678445
cg01673780	0.789455851266256	0.0455311960558185
cg04845319	0.739483429318665	0.0423094960553559
cg24873202	0.822863342607075	0.019103014070967
cg04944537	0.754645124202409	0.041506504741951
cg01785722	0.840168600530257	0.0505182808905493
cg01793945	0.844540404676946	0.0166239210254384
cg03593896	0.812330746155013	0.0153866285115441
cg01354923	0.086138418812797	0.0131853265819603
cg06951451	0.891369825650419	0.0126750734185337
cg24438311	0.828659947571576	0.0140339925596157
cg10122047	0.766746571199708	0.0487354511557551
cg26796379	0.873766635828645	0.0206197039789035
cg21626364	0.862930005293671	0.0136846737741224
cg18813148	0.0531290244091997	0.00702411985546788
cg15852891	0.0882279586940202	0.0119677999792698
cg09329137	0.524601508585622	0.0750922823627724
cg02927618	0.736271876801762	0.0283232067394112
cg26785451	0.843643679663599	0.0231989116942618
cg07372023	0.854235397321632	0.020487218658023
cg06242146	0.0516981501915457	0.00715815264807989
cg14674634	0.272269664817794	0.0405206036278157
cg19300389	0.804781209994357	0.0302703966868778
cg02213287	0.0737264371159246	0.0143720624737251
cg02164185	0.843609105793953	0.0323612498628543
cg14876896	0.876212378135918	0.0129776274509702
cg10052389	0.733202563498149	0.0384018829684782
cg09564132	0.885358264310993	0.020468133006688
cg19350747	0.807933989838208	0.0164862484589686
cg16847969	0.0825780268767466	0.013949944576105
[truncated: 756,290 more rows]
