# Supplementary material for: Simulating ComBat: how batch correction can lead to the systematic introduction of false positive results in DNA methylation microarray studies
Source: BMC Bioinformatics. 2020 Jun 30;21:271. doi: 10.1186/s12859-020-03559-6 (PMC7328269; doi:10.1186/s12859-020-03559-6)
Supplement: Supplementary file 1 — Additional file 1. Supplementary Document with two sections: A. DNA methylation quantification and quality control. B. Assessment of the simulated data. Methylation Simulation Script. Contains all descriptive data necessary for the simulation as well as simple R code to create any number of simulated EPIC methylomes. [file 12859_2020_3559_MOESM1_ESM.zip › MethylationSimulationScript/DNAm_generator.R]

gc(reset=TRUE)

set.seed(47)

library("uuid")
library("foreach")
library("doParallel")
library("progress")
library(readr)


#### Size ###########
n = 768
######################

desc <- read_csv("data/EPIC_n69_descriptives.csv")

# Generate Simulated Methylome 
n_cg <- nrow(desc)

pb <- progress_bar$new(
  format <- "\tSimulation of cg [:bar] :percent @:tick_rate eta: :eta",
  clear <- FALSE, total = n_cg, width = 60)


start.time <- Sys.time()

sim_matrix <- foreach(row = 1:n_cg, .multicombine = TRUE, .combine=cbind) %do% {
  b <-  rnorm(n, desc$mean[row], sd = desc$sd[row]) 
  b[b<=0]  <-  0.0000001
  b[b>=1]  <-  0.9999999
  
  pb$tick()
  
  return(b) 
}


end.time <- Sys.time()
time.taken <- end.time - start.time
cat("\n\t",paste0(dim(sim_matrix)[1], "x" , dim(sim_matrix)[2] ,"cg done in ", round(time.taken,2), " min \n"))


colnames(sim_matrix) = desc$cg

names <- foreach(row = 1:nrow(sim_matrix), .combine=c) %do% {
  
  UUIDgenerate()
  
}

row.names(sim_matrix) = names


pd = data.frame(row.names(sim_matrix))


pd$Sample_Group <- factor(sample(c(0 ,1), replace=TRUE, size=nrow(pd)))

pd$Gender = 0.5 # Simulation ist not generating Genders

colnames(pd) <- c("Sample_Name", "Sample_Group", "Gender")

#### SAVE #### 
saveRDS(t(sim_matrix), paste0("data/", "EPIC_fake-beta_n", n, "_RAW", ".rds"))
saveRDS(pd, paste0("data/", "EPIC_fake-beta_n", n, "_pd", ".rds"))
############## 
