# Supplementary material for: Simulating ComBat: how batch correction can lead to the systematic introduction of false positive results in DNA methylation microarray studies
Source: BMC Bioinformatics. 2020 Jun 30;21:271. doi: 10.1186/s12859-020-03559-6 (PMC7328269; doi:10.1186/s12859-020-03559-6)
Supplement: Supplementary file 1 — Additional file 1. Supplementary Document with two sections: A. DNA methylation quantification and quality control. B. Assessment of the simulated data. Methylation Simulation Script. Contains all descriptive data necessary for the simulation as well as simple R code to create any number of simulated EPIC methylomes. [file 12859_2020_3559_MOESM1_ESM.zip › MethylationSimulationScript/DNAm_normalizer.R]

library("ChAMP")

EPIC_beta_n768_RAW <- readRDS("data/EPIC_fake-beta_n2_RAW.rds")
EPIC_pd <- readRDS("data/EPIC_fake-beta_n2_pd.rds")

if(!grepl(x=row.names(EPIC_beta_n768_RAW)[1], pattern="cg")){
  stop("ERROR: Beta-Matrix in wrong orientation! cg should be in rows; samples in columns")
}

# BMIQ Normalization

EPIC_beta_n768_BMIQ = champ.norm(EPIC_beta_n768_RAW,
                            arraytype = "EPIC",
                            method="BMIQ",
                            cores=5)


EPIC_beta_n768_BMIQ[EPIC_beta_n768_BMIQ <=0] = 0.0000001
EPIC_beta_n768_BMIQ[EPIC_beta_n768_BMIQ >=1] = 0.9999999

saveRDS(EPIC_beta_n768_BMIQ, "data/EPIC_fake-beta_n768_BMIQ.rds")

rm(EPIC_beta_n768_BMIQ)
gc()

# PBC Normalization

EPIC_beta_n768_PBC = champ.norm(EPIC_beta_n768_RAW,
                       arraytype = "EPIC",
                       plotBMIQ=FALSE,
                       method="PBC")

EPIC_beta_n768_PBC[EPIC_beta_n768_PBC <=0] = 0.0000001
EPIC_beta_n768_PBC[EPIC_beta_n768_PBC >=1] = 0.9999999

saveRDS(EPIC_beta_n768_PBC, "data/EPIC_fake-beta_n768_PBC.rds")
