# Supplementary material for: Simulating ComBat: how batch correction can lead to the systematic introduction of false positive results in DNA methylation microarray studies
Source: BMC Bioinformatics. 2020 Jun 30;21:271. doi: 10.1186/s12859-020-03559-6 (PMC7328269; doi:10.1186/s12859-020-03559-6)
Supplement: Supplementary file 1 — Additional file 1. Supplementary Document with two sections: A. DNA methylation quantification and quality control. B. Assessment of the simulated data. Methylation Simulation Script. Contains all descriptive data necessary for the simulation as well as simple R code to create any number of simulated EPIC methylomes. [file 12859_2020_3559_MOESM1_ESM.zip › MethylationSimulationScript/readme.txt]

 __  __      _   _           _       _   _                _____ _                 _       _   _             
 |  \/  |    | | | |         | |     | | (_)              / ____(_)               | |     | | (_)            
 | \  / | ___| |_| |__  _   _| | __ _| |_ _  ___  _ __   | (___  _ _ __ ___  _   _| | __ _| |_ _  ___  _ __  
 | |\/| |/ _ \ __| '_ \| | | | |/ _` | __| |/ _ \| '_ \   \___ \| | '_ ` _ \| | | | |/ _` | __| |/ _ \| '_ \ 
 | |  | |  __/ |_| | | | |_| | | (_| | |_| | (_) | | | |  ____) | | | | | | | |_| | | (_| | |_| | (_) | | | |
 |_|  |_|\___|\__|_| |_|\__, |_|\__,_|\__|_|\___/|_| |_| |_____/|_|_| |_| |_|\__,_|_|\__,_|\__|_|\___/|_| |_|
                         __/ |                                                                               
                        |___/                                                                                


---
title: Methylation Simulation Script
author: Tristan Zindler
date: 14.10.2019
---

# Content
    - DNAm_generator.R script for generating simulated EPIC-Array methylomes
    - DNAm_normalizer.R script for type I and type II normalization
    - EPIC_n69_descriptives.csv CSV file containing descriptives of all EPIC probes in a sample of 69 subjects as basis for the simulation

# DNAm_generator.R 
This script is a very simple approach to create any number of samples that resemble EPIC array beta value data, but are normally distributed for each probe.
The desired sample size can be adjusted using the "size" parameter at the beginning of the script. 

# DNAm_normalizer.R 
This script can be used to generate type I and type II normalized samples. PBC and BMIQ normalization is executed.

# EPIC_real-beta_n69_descriptives.rds

n=69 subjects suffering from AUD.

                     | Abstainer (N = 31; 6 female) | Relapser (N = 38; 4 female) |
|--------------------|------------------------------|-----------------------------|
|  Smoking (in %)    | 77%                          | 81%                         |
|  Age (in years)    | M=48.51 (SD=11.55)           | M=49.46 (SD=11.78)          |
